# Supplementary material for: Computational joint action: Dynamical models to understand the development of joint coordination
Source: PLoS Comput Biol. 2024 Oct 22;20(10):e1011948. doi: 10.1371/journal.pcbi.1011948 (PMC11530078; doi:10.1371/journal.pcbi.1011948)
Supplement: S1 Data — (ZIP) [file pcbi.1011948.s002.zip]

Archive with 19 entries (15 files):
- Data/
- Data/2VPSymm/
- Data/.DS_Store
- __MACOSX/Data/._.DS_Store
- Data/2VPAsymm/
- Data/SH/
- Data/2VPSymm/MD_Symm_sim.csv
- Data/2VPSymm/ModelParams_Symm.csv
- Data/2VPSymm/MD_Symm.csv
- Data/2VPAsymm/MD_Asymm_sim.csv
- __MACOSX/Data/2VPAsymm/._MD_Asymm_sim.csv
- Data/2VPAsymm/LI_Asymm_sim.csv
- __MACOSX/Data/2VPAsymm/._LI_Asymm_sim.csv
- Data/2VPAsymm/SigmaY_LI_Asymm.csv
- __MACOSX/Data/2VPAsymm/._SigmaY_LI_Asymm.csv
- Data/2VPAsymm/EstSigmaY_Asymm.csv
- __MACOSX/Data/2VPAsymm/._EstSigmaY_Asymm.csv
- Data/SH/SH_Actions.csv
- Data/SH/JointProb.csv
