# Supplementary material for: Computational joint action: Dynamical models to understand the development of joint coordination
Source: PLoS Comput Biol. 2024 Oct 22;20(10):e1011948. doi: 10.1371/journal.pcbi.1011948 (PMC11530078; doi:10.1371/journal.pcbi.1011948)
Supplement: S1 Data — (ZIP) [file pcbi.1011948.s002.zip › Data/2VPSymm/MD_Symm_sim.csv]

MD12_1	MD12_2	MD12_3	MD12_4	MD12_5	MD12_6	MD12_7	MD12_8	MD12_9	MD12_10	MD12_11	MD12_12	MD12_13	MD12_14	MD12_15	MD12_16	MD12_17	MD12_18	MD12_19	MD12_20	MD12_21	MD12_22	MD12_23	MD12_24	MD12_25	MD12_26	MD12_27	MD12_28	MD12_29	MD12_30	MD12_31	MD12_32	MD12_33	MD12_34	MD12_35	MD12_36	MD12_37	MD12_38	MD12_39	MD12_40	MD12_41	MD12_42	MD12_43	MD12_44	MD12_45	MD12_46	MD12_47	MD12_48	MD12_49	MD12_50
0.0452528309556078	0.0444869365148044	0.0441828511662773	0.0372931806609209	0.0323911533162106	0.0304477819615543	0.0253855905851762	0.0263412983745152	0.0179535594480001	0.0194790178109372	0.0166438988278246	0.0192981758014259	0.0221423745726553	0.0252380514933083	0.0185882318820968	0.0198984469571797	0.0216225938139258	0.0161628648545533	0.0314110715548259	0.0208545215888199	0.00294949228412774	0.0148639463278891	0.0184662214898626	0.0173529174521928	0.0104161277607827	0.0118336522789953	0.0208428245918212	0.0172707547620314	0.0193393481611666	0.0296264975554718	0.0196519384264578	0.00884708725319104	0.00874906394444832	0.0118761533643383	0.0037016722691135	0.00826063689606692	0.0126007813203834	0.0139954068627014	0.0220254926504487	0.0248861329536559	0.0134168360595298	0.0206694706768938	0.0123963220624045	0.0128936995231998	0.0263865654617041	0.0175100724952865	0.0235363489309763	0.02220006741934	0.0181012252586951	0.00746498228787982
0.0400390661953252	0.015241021774649	0.0349272588765408	0.040207083724286	0.0270127996722731	0.0398774692915457	0.0509175222909941	0.0354438586308466	0.0385448056416093	0.0412940788149369	0.0385963421384034	0.0341369786492351	0.0249135726726062	0.0415942570457273	0.0414028229206776	0.0256434543440364	0.0312163567331016	0.049306962736316	0.0437531450309972	0.0294198050042682	0.0352224597066777	0.0453835022500554	0.0400994017828223	0.0360372228924271	0.0489850189930874	0.0500157453534258	0.0337959869969249	0.042642719359843	0.0430501941327269	0.0182115406627675	0.0325729202913592	0.0343703948879832	0.0304248293615002	0.03269418332139	0.0423212867133199	0.0385550600236677	0.043545833110864	0.0358328075642049	0.0380202819076945	0.0375557196713245	0.0395402111967824	0.0347680593789355	0.033414339028551	0.0369754703481321	0.0482231764689274	0.0338303296696878	0.0458869835850365	0.0365174893403082	0.0386726352088866	0.0444272035409319
0.0477530928795595	0.0383530888820093	0.041238891338223	0.0421184374080913	0.0371920367841575	0.0444546234029505	0.0435366865738099	0.0383130126595004	0.0457005037609385	0.0335885252397696	0.0290129764451659	0.0481398352645988	0.0383240433755252	0.0469908882019256	0.0407189007991733	0.0382135107252275	0.0371325290809549	0.0485949996734403	0.0331554610197533	0.0346749760506207	0.037434205496886	0.0390598455261938	0.0451605778093535	0.0234000093739322	0.0411608246787005	0.036270854159871	0.04001790434163	0.0436413778848532	0.0390828587583001	0.0365448831876556	0.0326918273902749	0.0488833117148465	0.0440506323978598	0.0436352660572267	0.0363015920791851	0.0417564800189531	0.0366771764305075	0.0348828837434833	0.0439231204512749	0.034807198563283	0.042529387181617	0.0331069695610986	0.0418764375267594	0.0353571119997001	0.0376708607759276	0.0440544700889318	0.0308355147815269	0.04049439844253	0.0343539021474861	0.0155109518532372
0.0261160481923158	0.0471098854952733	0.0410482005789407	0.0406485123972616	0.0362465004480848	0.031098561449575	0.00287306592432706	0.0158851746803537	0.0111827042214701	0.010127274915983	0.0179220974247774	0.0248423909144783	0.00371497354584225	0.00567471636632098	0.0231856291361414	0.000590171635766016	0.00703928704650332	0.0191271163608995	0.0083464618206508	0.0209279170994292	0.0125891008720985	0.0243597368176223	0.0105924563657161	0.0245745437397035	0.00646933375236481	0.00916237801303302	0.0112970402683504	0.0106744145972895	0.00700419951718122	0.0240163836999224	0.00587258915687928	0.0224140021846519	0.020042030358038	0.016562585760487	0.0097945507560001	0.000414416317155051	0.00255488181367394	0.00352895112131796	0.0268878731866984	0.0172201303952154	0.00454083369726743	0.0192471992782673	0.0168686095977999	0.0278329109348144	0.0111017429804743	0.0376068269227946	0.00645714267400784	0.00830167846249539	0.0158917556876522	0.005314104026937
0.0474258180574083	0.0363522806806753	0.0464601892327491	0.0279025391891619	0.039506006004296	0.0404905971035144	0.0463423048200852	0.0455404343338285	0.0276778380168588	0.0438608267807935	0.0435369684214671	0.0368829654053975	0.0456099652962362	0.0395987889114972	0.0517168269783129	0.0436133561701319	0.0366304338738506	0.0401866843198178	0.0359276443294184	0.0365667714636441	0.02274684708958	0.0490568936357358	0.0272619858084065	0.0351846599222202	0.0371479160969121	0.0389502258024869	0.03414734694726	0.0365127396868482	0.0373597345730192	0.037405713043426	0.0443879936284956	0.0419197003537068	0.0360307982996425	0.0367304084026916	0.0328374392714283	0.0330110080949332	0.0481508709248765	0.0394151188345007	0.0356835342075922	0.039062353893851	0.0271043780026175	0.047725323117844	0.0419393046113786	0.034521489536046	0.0426746382726589	0.0350132907295853	0.0374148494882853	0.039961819880905	0.031145203792056	0.0471592947436647
0.0216104958030528	0.0409346929255717	0.035597097002078	0.0303371401135449	0.0373857105002292	0.0373641130106041	0.0341389854994158	0.0435686792474767	0.040111382995381	0.0378870120614093	0.0260569554058617	0.0375654027105643	0.0289181339991484	0.0417217361550227	0.0229487066965739	0.0347137056766841	0.0329167683029715	0.0424707242257782	0.0296572305221687	0.0226701814967048	0.0174281636566689	0.0376007816868254	0.028839227697785	0.0320035290563235	0.0388011681229127	0.0222063721228982	0.0278795793665109	0.0355404342434023	0.0335867306912844	0.0344134722057181	0.0345293835721852	0.0333753628743303	0.0298292616706271	0.0340329721531025	0.0292865113090611	0.0267915538157696	0.0245626395245014	0.0299067653866854	0.0256782704035092	0.0336449933180202	0.0226501278914429	0.0338328774014078	0.0224969022686999	0.0345922830381176	0.0250722478490273	0.0240082175973914	0.0298292829279737	0.0305236610131589	0.0261797996803944	0.0196451018568378
0.0237688839425389	0.0428171194430294	0.0384628496963152	0.0395520429354239	0.0385058743734305	0.0494693047306475	0.0309693757505725	0.0412947216937112	0.0427718467967858	0.0356692197422852	0.0512340409283994	0.0490054343419605	0.0384565139951337	0.0462193977461141	0.0318433047713771	0.0362280941170637	0.0392254883163906	0.0391399369592799	0.0256097044096227	0.0423366039297662	0.0406799984695005	0.0485303051047335	0.030865401416616	0.0413745090557013	0.0374103678746696	0.0358636455910281	0.0412961690529267	0.0350809190087266	0.0360341036879261	0.0324336546984765	0.0403393478443672	0.0425005926060366	0.0283878088320434	0.0384272934688855	0.0384449736503159	0.0340428980022936	0.0404544146153345	0.0345401011028894	0.0366778122988976	0.037316116709394	0.0191711200029038	0.0301590199405263	0.0306126367782046	0.0392821828616141	0.0220815163878528	0.0353818305645695	0.03896088844566	0.0259193658203579	0.0296876584598237	0.0247391619977625
0.0318938126429673	0.0346655981334193	0.0261130815495551	0.0470269694321159	0.0444183497135452	0.0372677327509641	0.0331767180656733	0.0431291272522979	0.0501354843876023	0.0422865130854567	0.0439197881548902	0.0417705314503728	0.0346403725016753	0.0388617052686282	0.0297922598186959	0.0313252477441232	0.0330811062632892	0.0450182541129907	0.0423566093338529	0.0314892411513837	0.0302990685811044	0.0390866965503128	0.0295870063118506	0.0306336893434297	0.0371267635217265	0.0350509820596532	0.0381526394899901	0.0366057276865456	0.0438068380038347	0.0357118318989506	0.036502332760605	0.0392046927442597	0.0410915066463415	0.0329387125222967	0.040980300544468	0.0390512287433689	0.0340608820353636	0.038455273492494	0.0425036845445839	0.0431115702416954	0.0337332969647192	0.0373749181566101	0.038995025184058	0.0423715711758106	0.0337215940621918	0.0158537396129959	0.0294584543008502	0.0418503887022925	0.0433518223106872	0.0267926080433445
0.0335718358610111	0.0411251243502121	0.041908753908708	0.0376401799088122	0.0429187861806234	0.0434763810509915	0.0363960048812564	0.0381557023112512	0.0397802628932075	0.0280511985895639	0.0315166020089813	0.0380119911379503	0.0271324153676481	0.0271753393081077	0.030521718688832	0.0387427215048636	0.0413688224209089	0.0336091058489721	0.0343602179500619	0.0377332307643311	0.0432533562715561	0.044393917222476	0.0364490374423232	0.0473785410446572	0.0468947965233618	0.0368828205680063	0.0408678602789039	0.0412642565860718	0.0290713539733143	0.0452929350991214	0.0309264017479883	0.0435027952986611	0.0467712083339132	0.0273122965075816	0.0300171212852007	0.0439252714181779	0.0457389055154641	0.0491423675669663	0.0438789562211743	0.0343026969049487	0.045910100964668	0.0371473700167031	0.0337154432018512	0.0464560892804498	0.0423710938062573	0.0414689392551399	0.0367343646784841	0.0430285594371817	0.0431221319067977	0.034032662999204
0.0357585745705323	0.0334231805781779	0.0283631788765111	0.0394827911883121	0.0379061161923517	0.037338474096046	0.0431342714002157	0.0344326995448461	0.0394532078244138	0.0323325152314992	0.0289864513744535	0.0283097776961822	0.031627538526256	0.0276405091274398	0.0261855238865381	0.0337131838081098	0.0401997315712767	0.0341667443811437	0.0291622294113088	0.044952991862637	0.0298058509844391	0.0345648514912821	0.0310450756418542	0.0340055916240741	0.038798109022778	0.0315340666505256	0.0380394675381304	0.0260183931609099	0.0222269452822368	0.0310813506550632	0.0454972771430976	0.02466094682779	0.0268815072555379	0.0391389965179238	0.0392251771932092	0.0227899754156006	0.0335440879546257	0.0291578008245993	0.0366915121926085	0.0345244513900117	0.0290007920718058	0.0347626107651543	0.0302801164931979	0.0423016776788718	0.0376057748799464	0.0224455501339793	0.0299707643424081	0.0357805036038118	0.0286145882750023	0.0307864154459262
0.0283155576857699	0.0444911343390035	0.0424477893481721	0.0460170030645361	0.02695617295451	0.0403559058602166	0.0406965490634082	0.0470144730444705	0.035799410905049	0.0279618009883144	0.0379212469156646	0.0291907726763642	0.0333534642609445	0.0394257053572771	0.0421963239596983	0.0434928407634653	0.0410089683595555	0.0429691392854388	0.0263887539151827	0.0444521848338263	0.0323958551006835	0.0424291270421639	0.0437586453694027	0.0289694196694088	0.0412505013439646	0.0384371331657524	0.0410017534940417	0.0389034950593013	0.0392969724230566	0.0313145226716402	0.033171616838226	0.0505425650483088	0.0351592429690521	0.0316683581517923	0.0306215372649614	0.0470796627285798	0.0470127441681351	0.0354240399320538	0.037344936782471	0.0450440623513802	0.0288869829869546	0.0409924570857115	0.0367346827959995	0.038928972613007	0.0290948640535688	0.0394789168407698	0.0403393891010395	0.0404518141255059	0.046640120684504	0.0416768391244613
0.047381717543224	0.0296147344086735	0.0328006337693603	0.0303009902985619	0.0376211881748626	0.0158836616695687	0.00556684474707766	0.0221555552268335	0.0165717198996553	0.0288209516023213	0.00647601788329211	0.000661223280490517	0.0183666797613875	0.0201535194812196	0.0188830290730399	0.0201609677448912	0.00841693761209894	0.0125044435014421	0.017139477901327	0.010357842088838	0.00704270459218607	0.0373616107267667	0.0218394232047874	0.00730286391938075	0.00676971097720636	0.00547269618010901	0.00537346130508064	0.0138284301968128	0.0096212249272177	0.00425753127907519	0.00612546036083064	0.00102958906959159	0.0189490469125626	0.0114045385500387	0.0167610637950131	0.00509551298160511	0.00347829366425613	0.0156884700543727	0.0160506562095076	0.0105666217233642	0.0015911677320494	0.0167709747967486	0.0117403468112687	0.00294996101084287	0.00681594088431	0.0114094298783921	0.0148147696445715	0.00539370727828828	0.00577898541728623	0.00744511245645017
0.0388933660784029	0.0549598763670994	0.0354026038966531	0.0312562401139286	0.0506942638636547	0.0285461789549874	0.0419718508626881	0.0432807010334783	0.0363653547553236	0.0453126835508163	0.0428778786539366	0.0442790189114323	0.0393595749802783	0.0502980265825355	0.0308643751211583	0.0406430419206268	0.0370374504362729	0.0328023478632527	0.0392155655860864	0.0408108299886337	0.0389374186777222	0.0394949076564374	0.0286219857595445	0.0256553583111818	0.0327526127548472	0.0350014077017959	0.0368926727568744	0.0336488808538925	0.0455375398749104	0.0298263273687654	0.0294832073618244	0.0389643422673484	0.0315510980037208	0.0214118920884495	0.0435130885128389	0.0266754336564267	0.0298893083217216	0.0154573861627357	0.0113758376362037	0.0252873126659453	0.0254657967924403	0.0214381882422058	0.0429468810497385	0.0322455387992176	0.0129140575184881	0.0241792144147889	0.0332700566604517	0.0285208934571351	0.0409848700339885	0.039249542812359
0.0437269890314124	0.0519816118300868	0.0421379747195969	0.0440012313828398	0.0342203355811049	0.023326421738668	0.0119703670280903	0.00198458927140017	0.0117993986513271	0.0111074091239808	0.0227035498638857	0.00606211706083028	0.00340011559375985	0.00384694922131722	0.00651104095098159	0.00638016739121922	0.00454897637733024	0.00467201573999728	0.00394944307381928	0.0196352501521375	0.0128280477987929	0.0126904982150063	0.0187824330512034	0.00851789645896522	0.0228677551275601	0.0134843193830391	0.0113040615228696	0.0134900212451721	0.0134947694691154	0.0103349945015753	0.022201103567994	0.0308587910703232	0.0180184493810791	0.0197140471850524	0.0211310311486025	0.00447549066852683	0.00494995523131425	0.00466143005566359	0.00517824183293098	0.017211820272799	0.00272304945839299	0.00476478208066204	0.0104111207480114	0.0020896770115626	0.00994271386970098	0.00711878261136077	0.00452819317599397	0.000298187730542978	0.0184415578181914	0.00346373045832559
0.0466637784173406	0.051567810443183	0.0391067033487521	0.0388977418446541	0.0419071345870948	0.0412505036120495	0.0433688549386892	0.0390568569057765	0.0502626878661801	0.0289495612824524	0.0309594507399857	0.0387499087765111	0.0410141041743485	0.0469340661376549	0.0483336719976894	0.0449742348091482	0.051411718290858	0.0440158587458536	0.042091424023752	0.0395276551493149	0.0403568531589086	0.0403881634885262	0.0369707008323635	0.0322347705558934	0.0366857171242025	0.0461423908662079	0.0425463809321263	0.0352397918749737	0.036986194001189	0.0408431217699274	0.0492502062254392	0.0350224736840818	0.0356095398471222	0.0370033433355744	0.0479063851762102	0.0482300521312655	0.0327474568597922	0.0527957242675303	0.0387884012968298	0.0430870051571771	0.0508316455437795	0.0388250958134076	0.0366455794844634	0.0398131982983907	0.0397899860659656	0.031342768563722	0.0366063484760773	0.035648319737206	0.0368791994120434	0.0306654326584333
0.0379094253937165	0.0447187307789835	0.0430522756850255	0.0324776892405932	0.0280582328796459	0.0266977433339524	0.030572043116191	0.0389232643880634	0.0362193634611372	0.0372598342670884	0.0376034587406337	0.0368847433987787	0.0375836267792586	0.0294032387097932	0.0241655477790887	0.0216875596771813	0.0367628111335701	0.0276474403944599	0.0111921980604278	0.0205973992083059	0.0259470625098593	0.0349054054196871	0.0132581613388063	0.0354161205373974	0.0282302277759706	0.0333112817669373	0.0354092476320086	0.0314171594113387	0.0237998593761188	0.0263119900681152	0.0343660714831822	0.0105100998786718	0.0272963519594302	0.0219366899248682	0.0221119146009896	0.0246193212857037	0.0258844542555923	0.0199380933851913	0.0373501285995638	0.0367319640815154	0.0395660311800204	0.0332520615814431	0.0363651594768875	0.0325211645805816	0.0375485044114135	0.0417600205271558	0.0433793074198102	0.0307025284127887	0.0483766417226827	0.038791086324623
0.0393307037089362	0.042286026396329	0.0365423590936452	0.0308225583502009	0.0350575780019612	0.0361821701149448	0.0403690354335841	0.028814014496952	0.0334277249929246	0.0425113052352316	0.0443970782700808	0.0449166726991643	0.0239302635872257	0.0448531652648711	0.040448812889257	0.0430147999212264	0.0399384940851284	0.0341258819919984	0.02961941975432	0.031996144061281	0.0380286819327183	0.0358990205636555	0.0326743389517451	0.0497587014593582	0.0407563843975101	0.038416609291994	0.0449785152493095	0.0469949624835279	0.0500018651727686	0.0378492862441153	0.036191421247134	0.041069751036604	0.0405224725333672	0.0323172267021669	0.0425187344654654	0.0380676345946769	0.0316869615356894	0.0335007678067992	0.0405869889299309	0.050127247082945	0.0309939370205714	0.0371584662191525	0.0494715134143005	0.0402715570119334	0.0402979634640237	0.0466090240061981	0.0528820500890993	0.0464503866632273	0.0228122870108944	0.037394338047311
0.0487920210124207	0.0369916085905675	0.0441539691543952	0.0312249156289767	0.0325875472901852	0.0424234578461138	0.0415465549902748	0.0447736268196084	0.0396528516613154	0.0306674376099315	0.0440393911978031	0.0429556786667886	0.0510855893789687	0.0447344019892681	0.0337095571917971	0.0256854430461922	0.0226749330041522	0.0462919418613681	0.033294240019551	0.0359969721845248	0.0404996558093784	0.03381100589845	0.033299474059757	0.0406539430466148	0.0297238255873936	0.0326956770606172	0.0383659169880836	0.02541035795446	0.0428123119632626	0.0362349760726857	0.0222704534598161	0.0416388343212115	0.0284398659552148	0.0368953915421552	0.0344531808411119	0.0329295865763066	0.0367567246195057	0.0306543564140702	0.0358909308757405	0.0462822541327187	0.0385495996512418	0.036791725571093	0.0316078608998785	0.0318045640587264	0.0348680853806278	0.0394625050178865	0.0369997479695441	0.0373397676392022	0.0319676469807115	0.0382291368050457
[truncated: 290 more columns]
