# Supplementary material for: Computational joint action: Dynamical models to understand the development of joint coordination
Source: PLoS Comput Biol. 2024 Oct 22;20(10):e1011948. doi: 10.1371/journal.pcbi.1011948 (PMC11530078; doi:10.1371/journal.pcbi.1011948)
Supplement: S1 Data — (ZIP) [file pcbi.1011948.s002.zip › Data/2VPSymm/ModelParams_Symm.csv]

Subj	Dyad	Player	A	SigmaX	SigmaY
1	1	1	0.917992102233625	4.99999987353989e-05	0.00182191319480999
2	1	2	0.900000000218496	4.99999999144554e-05	0.000251332386188438
3	2	1	0.999076068430319	4.68891145071914e-06	0.0240782643409875
4	2	2	0.999999900303231	2.89256796542016e-06	0.0283748477847066
5	3	1	0.994871199945119	2.37173201776017e-06	0.0997113728943239
6	3	2	0.986724515015574	6.18936384974116e-06	0.0999999742656725
7	4	1	0.99999999894653	4.99999992999208e-05	0.000354051330468969
8	4	2	0.999999999972836	1.48705128863243e-05	0.0999999992238535
9	5	1	0.999999989322987	2.67767074192438e-06	0.0999989299045014
10	5	2	0.999999989119537	3.99899398036774e-06	0.0999994222907337
11	6	1	0.988002673491437	5.24440831166422e-07	0.00055934052169088
12	6	2	0.900000052365777	4.99999177339455e-05	0.000461744965886847
13	7	1	0.995511603721214	5.11358598587829e-06	0.0999711487514749
14	7	2	0.99999999996463	1.54742205363172e-13	0.0999999251330466
15	8	1	0.994119515552694	1.10240684193363e-05	0.0999999744599464
16	8	2	0.999999973185082	2.68234786550115e-06	0.0999981028165231
17	9	1	0.999753339430644	5.2079393317984e-06	0.099999773562055
18	9	2	0.99999995477528	3.05284934062532e-06	0.0999982205267708
19	10	1	0.989782405494187	9.25416027404441e-06	0.0999984993239372
20	10	2	0.98710487563938	3.49197693414655e-05	0.0999995959824986
21	11	1	0.999991328022673	8.52178661618308e-07	0.0912544214119937
22	11	2	0.999453184755042	2.75783912886823e-11	0.00293489343544361
23	12	1	0.900000002806051	4.99999994436335e-05	0.000237803516933084
24	12	2	0.999974558812669	3.08324864796282e-07	0.000307309413285252
25	13	1	0.99193297922357	6.37865195667878e-06	0.00626291397739389
26	13	2	0.999999996457997	4.99999996072844e-05	0.00102556181770325
27	14	1	0.946297417000024	4.99999837614778e-05	0.000748564091846143
28	14	2	0.999999470939004	5.28686162411056e-06	0.0521349537000911
29	15	1	0.999999904126303	1.13392999852911e-06	0.0999751260208452
30	15	2	0.996232499218681	4.68163198064314e-06	0.0999856707086986
31	16	1	0.992104674231992	4.99999429242772e-05	0.0256237325450163
32	16	2	0.997636857568651	8.61855732456209e-06	0.00984612273010862
33	17	1	0.999999999455993	4.33883513450883e-13	0.0999994769027154
34	17	2	0.999999737029321	4.04180759222512e-09	0.0127981635489544
35	18	1	0.99287717981118	7.61449553939161e-06	0.0999838094698903
36	18	2	0.999998984054708	2.45020378403399e-07	0.0978150692565617
