# Supplementary material for: Computational joint action: Dynamical models to understand the development of joint coordination
Source: PLoS Comput Biol. 2024 Oct 22;20(10):e1011948. doi: 10.1371/journal.pcbi.1011948 (PMC11530078; doi:10.1371/journal.pcbi.1011948)
Supplement: S1 Data — (ZIP) [file pcbi.1011948.s002.zip › Data/2VPSymm/MD_Symm.csv]

Var1	Var2	Var3	Var4	Var5	Var6	Var7	Var8	Var9	Var10	Var11	Var12	Var13	Var14	Var15	Var16	Var17	Var18	Var19	Var20	Var21	Var22	Var23	Var24	Var25	Var26	Var27	Var28	Var29	Var30	Var31	Var32	Var33	Var34	Var35	Var36	Var37	Var38	Var39	Var40	Var41	Var42	Var43	Var44	Var45	Var46	Var47	Var48	Var49	Var50
0.0410134529729859	0.0347703487577697	0.0404984971716531	0.0388960419262497	0.0335294013699378	0.0423648567350102	0.0297229777639889	0.0448517679977471	0.0368057901824752	0.0443204698664562	0.0217402268210999	0.0459891067764854	0.0391285355897207	0.0425012249207455	0.0346464832689188	0.0396962934269125	0.0386857931504347	0.0308432369930598	0.0294506125466842	0.03937331313766	0.043786446555331	0.0460344215186222	0.0447102676087285	0.0379208677870372	0.0390474601911925	0.0369633888956168	0.0408073300342513	0.0398348465203736	0.0414684704676115	0.0403012302118711	0.0366526290152491	0.0349207879301706	0.0391662324003534	0.0518838916202785	0.0384373044294723	0.033476644555684	0.0302034025702748	0.041395295617902	0.0388599626447441	0.0320595964430724	0.0217402268210999	0.0459891067764854	0.0391285355897207	0.0425012249207455	0.0346464832689188	0.0396962934269125	0.0386857931504347	0.0308432369930598	0.0294506125466842	0.03937331313766
0.042123099009239	0.0409067179877609	0.0388970948853451	0.047822036121489	0.0516200212535384	0.0475668838367677	0.0459045871493184	0.0233190394374234	0.0516628693192053	0.0184841366966348	0.0386223038822241	0.0432138841806918	0.011021040325351	0.0447859441517847	0.0426658886687343	0.0443840629726278	0.0441259431144248	0.0473423751673586	0.049017488036146	0.045161110225019	0.0390730645012628	0.0465229577255165	0.0363950777279232	0.0495389667686865	0.0490109229564442	0.0495877133819647	0.0421593313801468	0.0494621003598715	0.0457842515081808	0.0473569330624264	0.0414078333101872	0.0474821669689481	0.0446264143557227	0.0474921379522397	0.0475581517851438	0.0499914285663777	0.0468838867827237	0.0460801895706182	0.0468452745896053	0.0443795173917309	0.0458594249353536	0.0481792047186167	0.0437229144570556	0.0458189711780416	0.0510657616504494	0.0493514605243942	0.0492490868298565	0.0507091834395895	0.0556716923808321	0.0134522021394145
0.000249255411311403	0.0290772664543532	0.046371893370703	0.0451248875465728	0.0013490308639484	0.0128631935751347	0.00975182435289188	0.00282207952593211	0.0140480427665135	0.00262518443516605	0.0328593340633024	0.0159405776262912	0.022204207781323	0.0219549794220608	0.0126596169389487	0.0132801127781918	0.0113552740751264	0.0195293071163974	0.0123796854464377	0.00640399639051556	0.01330098719425	0.0149505317631967	0.0147209947946758	0.0228529527752006	0.012851639838671	0.0205746020683422	0.0147314416227565	0.0203917019800265	0.0143632460628165	0.0160783324660361	0.0328593340633024	0.0159405776262912	0.022204207781323	0.0219549794220608	0.0126596169389487	0.0132801127781918	0.0113552740751264	0.0195293071163974	0.0123796854464377	0.00640399639051556	0.035456400359836	0.0243769760096942	0.0250758915586716	0.0248086902733617	0.0207333865353138	0.0117129956490168	0.0172581399912365	0.0167957024237102	0.0355980474659989	0.0242094760241779
0.0468116113612012	0.0270309438137999	0.0517170782964799	0.0564788976015657	0.0543710677251221	0.0286845051161039	0.0299904186513287	0.0144758819857697	0.0108881214674893	0.0159195890944323	0.0217732314201198	0.00901521487376724	0.00481360187603184	0.00624456755833412	0.0107468703004024	0.0134810141630839	0.0158114308680732	0.0178071260604933	0.00481658949274203	0.0466362891544869	0.0224018357832869	0.0248104387032935	0.00589855974645625	0.00739729625039196	0.0139339826190383	0.0302582116961105	0.0106775748606362	0.00299713413989356	0.0223442722534155	0.00308689196819187	0.047043692867575	0.00963232313981705	0.0188435530515591	0.0165479576480607	0.0185957941132336	0.0116661103779487	0.00415742984620716	0.013063984972396	0.00290572020217949	0.00470139219888188	0.00833011794955008	0.000764150634565383	0.00424026520306002	0.00941901563920756	0.0165216174109336	0.00774176733541121	0.0139749777226925	0.010458972498431	0.00583026734978643	0.0108396535384362
0.0397396513419295	0.0435341263377909	0.0509778923006985	0.0410284081110861	0.0467950119750137	0.0422210618641787	0.0433188088369883	0.0434229155434827	0.0354121748890161	0.0460612714157169	0.0486286279378279	0.0466754978001586	0.0478095416534608	0.0362954397062776	0.0439424501909569	0.0483129169866047	0.050379647822601	0.0463710793431673	0.0473343583454385	0.0461372759833959	0.0509900262041081	0.0503561416446402	0.0521243227781654	0.0516913521160584	0.0437709513787092	0.0469239804841964	0.0485356990501565	0.0475559087179053	0.0504380717478008	0.0466474019153221	0.0468609255399876	0.0540508913569987	0.0423309901618757	0.0504032187504714	0.0492361827651556	0.0511173828013569	0.0505224351509919	0.0432005621466933	0.0414042701042636	0.0538786087397808	0.0465735819528143	0.0459876214296034	0.0506109050288174	0.0473274813358575	0.0474994123874384	0.0377507769676885	0.0447639644898757	0.0457577755912411	0.0445811741864996	0.0480272219465759
0.040014936525727	0.0458646500022692	0.0387415249692095	0.0355208156695411	0.0342295315974462	0.0362369294442383	0.0485393816017404	0.0343742536278323	0.0554376931600752	0.0472023607222919	0.0497134350357866	0.045936682220193	0.0483220414262292	0.038273855168729	0.0450471286070227	0.0490683603667128	0.0399763726973015	0.0275988592437945	0.030110466692542	0.0264853690424206	0.0401673842577999	0.0503610441695161	0.0493029833003973	0.0447306979862649	0.0476669513496389	0.032670204085782	0.049946765490176	0.018167357785917	0.051179084308458	0.0122092437848188	0.0341822331809253	0.0229720838094897	0.00765816602562375	0.0248296572535411	0.00780190530723405	0.0188964897063964	0.0157046098732205	0.0123010078011881	0.0161310132137823	0.0172492363748953	0.0236948665083131	0.0192656963904267	0.0290858046285051	0.0496746219939901	0.0219758126618763	0.0130070511193036	0.00302639914248148	0.0254720832176721	0.00372616228890398	0.0217862012706686
0.0455562987080026	0.0487468941073767	0.0471227567318928	0.0458021707233157	0.0453032992718717	0.0487653970567066	0.051271844147833	0.0526087534936357	0.0459316795916768	0.0435945509632681	0.0479815581896556	0.0402641414581596	0.037471983918179	0.0378567435522069	0.0432843846289456	0.0439711759367562	0.0457566614814481	0.0483102722916909	0.0449539145534335	0.0486503692442896	0.0449631339142937	0.0462983390165434	0.0412467119938756	0.0464469681333066	0.042700763598631	0.0393688752497595	0.051172160951396	0.0445506821611624	0.0397202732674245	0.0490456212642967	0.0456060878082311	0.0430842562529462	0.044518612162117	0.0457828292765598	0.0496478773256702	0.0452679619802796	0.0424506141270627	0.0412772686578146	0.0457715935215784	0.0455461805446128	0.0369339720035777	0.0469262396465754	0.0417115287957692	0.0480863600705932	0.0438926802821537	0.0430508986848522	0.0455418933945919	0.0445198290290138	0.0424099073436398	0.0434924948052926
0.0406841902644107	0.0433433623793119	0.0406141949587729	0.0419858950438314	0.0384157804566418	0.0413820026260466	0.03836144577134	0.0395599781586524	0.046292655079754	0.0439593011694019	0.0387244865738806	0.0419137333407194	0.04608060853377	0.0486364301928598	0.0460178317938183	0.0470025545359404	0.048053455488721	0.0443955224074757	0.0473749555246684	0.0459188402248027	0.0449678611913995	0.0404196662008166	0.0338175747238993	0.0458981139926794	0.0454708508475033	0.0471818716105488	0.0472707929941707	0.0497006090640993	0.0431491209038585	0.0444292038997598	0.0477109723618078	0.0443900029350105	0.0488901557022752	0.0484345550450015	0.0429893469605718	0.0458804366290918	0.0428228283465228	0.0402765153912388	0.045618152324243	0.0426071259887798	0.0239931977802431	0.0475488118660463	0.0448398796698556	0.0491048010753856	0.0439684770059969	0.047590864345179	0.0466246770645337	0.0418475395417152	0.0458303297732615	0.0445986953923305
0.0371916298160245	0.0480550172875449	0.051909828782512	0.0499207398178157	0.0530776215104527	0.0533140810235763	0.0515131895691325	0.0545512812883777	0.0482161582603911	0.0459113934295651	0.0470163137054148	0.045595480338448	0.0531210427714251	0.041121660799775	0.0488300891024422	0.0488323213637793	0.0506978159455675	0.0506323891029586	0.0515638970302242	0.0472379759321882	0.0456495853266134	0.0506254607670178	0.0542367592390903	0.0495906301770145	0.0462655241069151	0.0496991936584626	0.0489527971107879	0.0537762450485605	0.0480917910897682	0.048168412170348	0.0386126071073345	0.053861398430062	0.0506133659127902	0.0504075057665211	0.0487374946077661	0.0499242881002589	0.0484773107813418	0.0490959274022258	0.0532039765719461	0.0535303293730051	0.0428844219966148	0.0500268982534535	0.0525091517284303	0.0543371989222608	0.0525151116442154	0.048122844644452	0.0496644912678951	0.0418277370581379	0.0439605431018671	0.0496032112067002
0.0371772374568508	0.0494934655995021	0.0507810039108108	0.0520140159213203	0.047193120150322	0.0474705760077706	0.0471776926853283	0.046388938923867	0.049235967492157	0.0463128217714616	0.0427651568779751	0.0358068801027729	0.02965278238931	0.0443238427331875	0.0392732311518659	0.0475257146342454	0.0366149932984632	0.0413397906696339	0.0400186143585709	0.0308339977253767	0.0329169222177332	0.0241158025552576	0.0281393469380118	0.0224660387504386	0.0175919770211999	0.0228343739429467	0.0215224104975332	0.0218970456314455	0.012282896140187	0.0192689960262146	0.0269376703824599	0.0221094696048567	0.0234104578258308	0.0252196485996886	0.00768724232266833	0.0127125453585746	0.0103713957051777	0.0204894458761649	0.00158580162106906	0.00953137562388839	0.0323105461622064	0.0299823284436573	0.0200930531419167	0.0212002594404087	0.00650080117223968	0.0235224524158136	0.00702440885291558	0.0149409456023722	0.0113973530252941	0.0185418255681686
0.0415288675515451	0.0423023705193567	0.0483377609234067	0.0395673059996429	0.0451098948958654	0.0443545481383694	0.0476069458529496	0.0418202508688452	0.0475193093549077	0.0488675558453907	0.0463013409589149	0.0473971657356443	0.047235117901311	0.0460705475799406	0.044968508375805	0.0450735683894861	0.0490691104167909	0.0450909264077769	0.0453295754494753	0.0485368729713066	0.0444934144943853	0.0450898305837153	0.0486951012654818	0.0443237713594313	0.0463581466120998	0.0455605225627925	0.0345589906308313	0.042778927576276	0.0495877177409345	0.0189534260790786	0.0542045553691098	0.047381144974751	0.0407289494284114	0.0525763708436596	0.0334538094273373	0.0481742438912629	0.0444616253694402	0.0301141177428431	0.0292770545153403	0.0420703173799279	0.0515348416235607	0.0470976778113915	0.0391035707424584	0.0504946493365028	0.0510834428962017	0.022065148361365	0.0484889450788894	0.0380404734993803	0.00727798668581181	0.0323645093310863
0.0106046042583659	0.000441071074060621	0.00969843150919541	0.00894960046436912	0.000577852811406137	0.0112391807649727	0.020718139035727	0.0200584640779416	0.0107209344717882	0.0114545136385913	0.00341922658523986	0.0127351651037847	0.0120673089331616	0.0124128835855393	0.0132048719559439	0.0117780887732243	0.000607702069374745	0.00818024786107966	0.0163153350772234	0.000694508572170445	0.0162000288268846	0.00458637376431695	0.00131690350532002	0.00512436636666901	0.00127555683282591	0.00853568036917869	0.00212377638660247	0.000135308732729697	0.00655451910967964	0.00634482331231466	0.00296672913058152	0.0101387552932988	0.00116318243611493	0.00455657862287126	0.00652977575299735	0.0121957261415199	0.0200124529045942	0.0150808883377292	0.00204563381096699	0.0118829902158801	0.00622566305715507	0.00247589413446755	0.000904266264287233	0.00142129760998747	0.000239800732944627	0.00563594452961446	0.0226771132264157	0.0156673716496057	0.0260995647754399	0.01860708819733
0.0412511190592248	0.0440691228995841	0.0416195579875644	0.0516367637098064	0.0450996449157073	0.0464305224796485	0.0365829637830874	0.0326010277590432	0.0480534181715484	0.0400309530589903	0.0289192638485748	0.0505997286887967	0.0428556624367669	0.0462415370668255	0.0346438639752221	0.0279603542706829	0.0512024875932167	0.0419341496117987	0.037207951508954	0.0272761892404088	0.0414709860054288	0.0199994143455941	0.0194773739952003	0.0256942754103108	0.0241384092631528	0.016185311038581	0.0137999058546045	0.0147026436143139	0.0155468151976023	0.0171233694560213	0.0144693262673356	0.0160424896226312	0.00878127266641708	0.0101605088435356	0.0150092752300275	0.00765799417879543	0.0201634651500268	0.0256369589427692	0.0321845690026993	0.0183786076223277	0.0186704733512164	0.0307706447181909	0.0230981060091849	0.0355597178863409	0.0372099522076268	0.0371887374674603	0.0341943507137867	0.0472679528539352	0.0471879508690148	0.0420430088965885
0.0101706843290431	0.0419025072965097	0.0430844258486445	0.0126158277778361	0.0230803296352556	0.052462441334712	0.0352438878861954	0.0309386740313828	0.0160241100455075	0.0064226193288081	0.00718138864805	0.0496868525786741	0.0027502272633989	0.00308653901331335	0.0284522373921193	0.000301099099903829	0.00121466267403185	0.00515984728331228	0.00111098141763544	0.000555249922900861	0.000856974607909772	0.00274721201746442	0.00133824744714415	0.00136857441054835	0.00272692127596027	0.0022769782947641	0.00741288506200665	0.00661789404714093	0.00394587906281397	0.00371897540778511	0.0410752478845664	0.00745149059761507	0.000477567700392163	0.0010803618322657	0.00586724257324631	0.00300195071639682	0.00120254739930311	0.00093059814910831	0.00217499417933163	0.00572122691005418	0.000917834728481662	0.000730432747294663	0.000391307877031086	0.00193757811023487	0.00168849285975617	0.00162187977871872	0.00013694043510022	0.00152260448349904	0.00111956972150693	0.00472958770899591
0.0100016438130269	0.0343874392089182	0.0432141639914319	0.0470349387641832	0.0479128082134652	0.0425487393058959	0.0488824477972059	0.0430763899983798	0.0468962437792905	0.0476843402069302	0.0460565665023388	0.0454838521937196	0.0496525824275451	0.0470566866793398	0.051253197492723	0.034396223817153	0.0510892932185631	0.0393314693333669	0.0439562295523966	0.0500051392325035	0.0466239399517235	0.0402413147192099	0.0312750111167422	0.0557581396262693	0.0514482093252902	0.0502410370584569	0.0526666478681081	0.0468692617938966	0.042519792619166	0.0364123790569566	0.0506576420832071	0.0518700744421279	0.0408195823146178	0.0355148626877016	0.02015443732792	0.0442960065810262	0.0426889840373542	0.0170011888431001	0.0459498315925211	0.0499903962527596	0.0458796244025183	0.0536662778793648	0.0532414863553087	0.0530553013123751	0.0380876372827517	0.0459033787301139	0.0431465391933017	0.0496134237073795	0.0497629226912215	0.0508091086167241
0.0428737016664047	0.0413616491227949	0.045436522776236	0.0415127398769089	0.0470947936721453	0.038207808152825	0.0424327963891747	0.0430811720898444	0.0434708490368072	0.0477329313014608	0.0396112680789487	0.0418495645792814	0.046640243733067	0.044495447376028	0.043548817489187	0.045455651208564	0.0532191728376668	0.0434042114257929	0.0415605509474813	0.0450866634748521	0.0468882741239112	0.0483348657616862	0.0432907152253075	0.0465124719791523	0.0477371955174578	0.0504032852315276	0.0493016863756837	0.0450660128053593	0.0434343055158392	0.0352316690484453	0.0425094035078146	0.0437472870161244	0.0231749400354031	0.0470766817043076	0.0142187252882274	0.00144433855477923	0.0337454660908277	0.0139776304902649	0.0326326923371982	0.0180294578317474	0.0324556016629738	0.0134559721449476	0.0125833437409017	0.00775354907860732	0.037698456769602	0.00357851898758248	0.011141351894618	0.0106040177920029	0.0129324957531391	0.0100723820507688
0.00333877666729416	0.0433423775997159	0.0107971015754421	0.0280142514333601	0.0158830088567746	0.0134852011025547	0.0168000131534796	0.0316086461989985	0.0316360498794703	0.0162309281715383	0.0170310941407041	0.0399907316120147	0.0291614063469527	0.0504726888328543	0.0177931672365085	0.0244981774342387	0.0256534735588029	0.0495943324570247	0.0414889875185956	0.034739234483261	0.0186215195648152	0.0184685385719754	0.0240328111734792	0.0423454912844223	0.0352856082772322	0.0472313235198671	0.0349084136692756	0.0441961724354845	0.0420880161297448	0.0442486195902925	0.0426655634575943	0.0509019730350406	0.0206140051277373	0.0191778209055877	0.043350608173503	0.00675579562869189	0.02158945290056	0.011183389442156	0.00486129473807425	0.010902494453481	0.00489064454411403	0.0125817245997449	0.0222151721883082	0.0239849965578745	0.00707304858730893	0.00888368100540003	0.00965395724601602	0.0128999306801619	0.0459722688819679	0.00602718929799406
0.0456809459792667	0.025977987002135	0.0206618331584376	0.0450820916202043	0.0329350798678038	0.0220678397891753	0.0410623872139849	0.0108741604143916	0.0260809241600508	0.0340287620367299	0.0142828304588624	0.0118706631292423	0.0150604635783381	0.0142511834491326	0.0269621003494878	0.027458622998381	0.039205181253047	0.0350069886397908	0.0195698060323368	0.0296862924229162	0.0223734689844367	0.0287608543176643	0.0352202939484005	0.0364336680758747	0.0193472737000815	0.020946263926812	0.0436992792918599	0.0383894131663796	0.0337072507360247	0.0322161087384202	0.0179522449503273	0.0273091428530576	0.0351453606842624	0.0345959371762513	0.025779914034733	0.0240048898752408	0.0323358135547594	0.0256286486228238	0.0266312633587379	0.0445027279795413	0.040162315584276	0.0476020562684621	0.0408309869158738	0.0471718116442471	0.0434504372678985	0.0508772644326891	0.0423005883781608	0.0416302307809796	0.0275122032722215	0.043027581058208
[truncated: 290 more columns]
