# Supplementary material for: Computational joint action: Dynamical models to understand the development of joint coordination
Source: PLoS Comput Biol. 2024 Oct 22;20(10):e1011948. doi: 10.1371/journal.pcbi.1011948 (PMC11530078; doi:10.1371/journal.pcbi.1011948)
Supplement: S1 Data — (ZIP) [file pcbi.1011948.s002.zip › Data/2VPAsymm/MD_Asymm_sim.csv]

MD12_1	MD12_2	MD12_3	MD12_4	MD12_5	MD12_6	MD12_7	MD12_8	MD12_9	MD12_10	MD12_11	MD12_12	MD12_13	MD12_14	MD12_15	MD12_16	MD12_17	MD12_18	MD12_19	MD12_20	MD12_21	MD12_22	MD12_23	MD12_24	MD12_25	MD12_26	MD12_27	MD12_28	MD12_29	MD12_30	MD12_31	MD12_32	MD12_33	MD12_34	MD12_35	MD12_36	MD12_37	MD12_38	MD12_39	MD12_40	MD12_41	MD12_42	MD12_43	MD12_44	MD12_45	MD12_46	MD12_47	MD12_48	MD12_49	MD12_50
0.0393100016061673	0.0409872485997846	0.0354066726470042	0.0408788993724873	0.0397095793482974	0.0389701017221952	0.0387654681653351	0.0353523582837748	0.0396923488725851	0.0342914308764698	0.0340538026738735	0.0349126984976731	0.0405993394642719	0.0375114759612495	0.0413029648926952	0.0321472754207274	0.0357952238234275	0.0304314221313792	0.0344642011976562	0.0334118825508466	0.0325102678458368	0.0282323441770093	0.0318609345044606	0.034083217743654	0.0346261445533587	0.0353206108886169	0.0392285901091512	0.0377910496141819	0.0379888567988526	0.0341770725801875	0.0408420506258944	0.0321486281118297	0.0319201008152573	0.033122172008511	0.0407186835741401	0.0272063020753166	0.0333945656959117	0.0340590596457106	0.0371522818426904	0.0308707638001136	0.0327915628760483	0.0280117551924172	0.0376190379636867	0.0376193508822216	0.0403570024723987	0.0318538557858266	0.0365894599655162	0.0268874492823411	0.0424257824253284	0.0315217394925049
0.0380552728556832	0.0335684527106941	0.0337715253563419	0.0331608986767746	0.0382937359479091	0.0406585094728454	0.0407482207813253	0.0424265441308885	0.0328810426945945	0.022216367720002	0.036155178692565	0.0334275450444657	0.0394205163398017	0.0399344151515889	0.0325503644778071	0.0334235727605733	0.0340198171615675	0.0389260529767401	0.0349868568292177	0.0260074496075891	0.0362037163766356	0.030651623013467	0.0335481797984488	0.0244719748119243	0.0285068073560468	0.0293688187900141	0.0362349144019339	0.035934055764415	0.0276418403904841	0.0239442112242628	0.0343714863624972	0.0333309620980618	0.0348629303547842	0.0256215507532189	0.0353927882585448	0.022557270087274	0.0296493388965169	0.0318379289030744	0.0342720359034907	0.0269276540141492	0.0343429251455976	0.0324922446802993	0.0246623539626154	0.0254664311586223	0.0186675026817788	0.0278288113065664	0.0272879851165299	0.0109099855579832	0.014881089612787	0.0251819656587701
0.040330069166676	0.0354104090952806	0.0349437110230677	0.037836833972732	0.0309017749247768	0.0310379516912888	0.0326816017702532	0.040416077584479	0.0372333888440231	0.0411785450836283	0.0273486119603471	0.0384858629382385	0.0307211975146799	0.0424265510904482	0.0301079887525772	0.0387116866141075	0.0416899488751743	0.0409515671631612	0.0368855406854885	0.0366082921102448	0.0361517000451774	0.0326380376038259	0.031942491752766	0.0320461398599311	0.0356567112990416	0.0353442931924424	0.041778413562245	0.0323904559810494	0.0341224859157333	0.0274536227367503	0.0348854384037833	0.0363097694656848	0.0241571311435432	0.0324156516001073	0.0227256348262258	0.0322669934052111	0.0303194519841097	0.0189267809576071	0.0249783506367487	0.0341560538683276	0.0218332691590132	0.029245864074286	0.0301856290144487	0.0244575594126017	0.0266025412869628	0.033875669137161	0.0242952508075448	0.030018972105265	0.0265304738985683	0.0308782576170903
0.0414423985415027	0.0405594868231242	0.0359794621878913	0.0381247947943788	0.0335512592107088	0.0366647642034962	0.0360283991649323	0.0371925830815546	0.0383695475454586	0.0420088702757622	0.0314178105898387	0.0396072225656537	0.0383711010970564	0.0362293107629204	0.0353697704222778	0.0409301087043154	0.0424265378415545	0.0209784776374203	0.0388389482746045	0.0395750961048923	0.0352766042089354	0.0372256485409607	0.0356437118528811	0.0395640678511914	0.0315517199104452	0.0340286925597523	0.0291649396044734	0.0356388174264864	0.0424265471946332	0.0363800429692167	0.0417804361222783	0.0424265348220675	0.0424265355811486	0.0365571447278815	0.0393152093468532	0.0367970244624892	0.0424265361997754	0.0317688522413189	0.0286650474771206	0.0291003964760324	0.0312487328782901	0.0275864675921057	0.035993384239583	0.0301681082347537	0.0283626609420394	0.0326713681555528	0.0307320026448658	0.0294344375469881	0.0331565116074869	0.0328249710856333
0.0395344080671517	0.0424265510432455	0.0377804904128206	0.0424265298473361	0.0285137834816351	0.0307274607251683	0.0326786933078448	0.032382442462197	0.039769344084704	0.0340031105114106	0.0384863162074197	0.0313261131346731	0.0361176537199055	0.0336093838255813	0.0386418241299248	0.0347641825278258	0.0335594123164115	0.0323877333920869	0.0264860545666484	0.036821440654262	0.0349010122412681	0.040654167612907	0.0306377599023758	0.027531199590244	0.0335796329406193	0.0332800141564979	0.0279415779831054	0.0303747877195653	0.0279669868773757	0.0202085042508714	0.0340084798049546	0.0231836173383665	0.0301694210358556	0.0311924984379679	0.0275948925616164	0.0259441037798421	0.0238339862697874	0.0339658793658247	0.0363765696880835	0.0325190115894897	0.0398247960550413	0.0218047295261543	0.0297660965389327	0.0311383818090057	0.0227686379978306	0.0239956602052665	0.0348291338982101	0.0331264070823799	0.0263611098277194	0.0170980866050198
0.0394705834928482	0.037842597841244	0.0343010154924439	0.0317256263319239	0.0411050694742699	0.036250254849876	0.0379166045017701	0.0339558259233996	0.0365679072161407	0.0389784370966986	0.0322779940258465	0.0332975121086667	0.0309423563738803	0.034939742657086	0.0408802458829097	0.0353556839064043	0.0371598267993525	0.0391915404520281	0.0285803638316575	0.0313942259018161	0.0341193770001662	0.0326351551646293	0.0316314380048471	0.0267009299352103	0.0393003105712454	0.038159184165193	0.0296878062841043	0.0319527963729085	0.0327582685582398	0.0360245280627067	0.0298231292554781	0.0378403449119299	0.0354088321030534	0.039078303504848	0.0401249223055948	0.0354819482261232	0.0365477462041237	0.0418745116822016	0.0348053745794039	0.040393628950645	0.0324350737750681	0.0332458390636998	0.0416129766830895	0.0403020783374014	0.0357157528784501	0.0261890220664798	0.0355351478864035	0.0332030083825036	0.0327101777431473	0.0367595100826551
0.0405318370527819	0.0424265377146275	0.0358885035288509	0.0314690528024744	0.032842349173957	0.0288367822246887	0.0383630799911486	0.0383016832509643	0.0392160579900014	0.0295531812554853	0.0369835234446276	0.0246384692552003	0.0254533810543217	0.0322542833894184	0.0315877350940835	0.0257507484727096	0.0264045329142933	0.0234553878855359	0.0296907687318162	0.0298766280211581	0.0165240154564121	0.0329144526983146	0.0362112833399619	0.021050348096207	0.0208575615278049	0.0153230221096684	0.0262678971279905	0.026775141969366	0.0170277005079193	0.00896709478002557	0.0224363614277895	0.0179178568414808	0.024037284682141	0.0163876354057627	0.0148017291770468	0.0106111157576239	0.0124184217309311	0.00584155955133686	0.014778794387091	0.0194157053461025	0.00577009040225199	0.00883568030181641	0.00927602885762372	0.00146885919460674	0.00838000411340105	0.0205450181405885	0.00612972013012345	0.00131904270484078	0.00880957790748618	0.00254343886772647
0.0392068754153632	0.0340321922345188	0.0418054986891096	0.0387360714791689	0.0424265411980624	0.0424265345994323	0.037644104236652	0.0344181251167878	0.0418258522077843	0.0348579538022124	0.0379547309533985	0.0292226754111834	0.0370401519518742	0.0288990151961247	0.0355743006554014	0.0352569918406144	0.0361045822925682	0.0256742717449544	0.0283307280259681	0.0391551970594796	0.0266799536372805	0.0342602658725432	0.0304759329991203	0.0357359531432023	0.0303080811791668	0.0349591194517417	0.0284521640485838	0.0302305413899295	0.0413022949761776	0.0288192060875117	0.0298417767565947	0.029415148904638	0.0320348673403387	0.0358566796859362	0.0270142898224447	0.0280103218079962	0.0237374342766203	0.0254731539155991	0.0229797899650601	0.0290078646217054	0.0320650978049971	0.0207700244562509	0.0259149896707989	0.030128094245142	0.0207469547075336	0.0270540047672063	0.0271420699212363	0.0172887861064795	0.0212706862713892	0.0276070903103929
0.0419629065080711	0.0330021249489338	0.0406211443603279	0.0398515164800036	0.0404250417559054	0.0357058847536281	0.0369600653984893	0.0317513447923503	0.032726920051341	0.0394209474243714	0.0364484671817915	0.0413097975143002	0.0380955317604434	0.0359074666343137	0.0314916969950434	0.0358295519909028	0.0353546956839673	0.0347781557111666	0.0420166911529095	0.0309835861574646	0.0376090151347746	0.0339453938966095	0.0353826971359413	0.0264019792267412	0.0322863183064874	0.038108560225354	0.0403615141121545	0.0275706220342875	0.0372191784590752	0.0251138351384767	0.0330089002730896	0.0332877244547435	0.0266820781519097	0.0353318425072932	0.0262906866257092	0.0306489554126924	0.0376083873116991	0.028694705401946	0.0362245833385655	0.0354637487113062	0.0322886712970538	0.0310275902040686	0.0273751717537907	0.0392651435669634	0.0295602592792202	0.0407843408801136	0.0334028868898056	0.0289072740128515	0.0243464288836008	0.0261555001544953
0.0424265473554566	0.0342846146766963	0.0345499269936589	0.0404550504610854	0.0385428809256348	0.0398974080949187	0.0324041233400442	0.0370867312174243	0.030989800473063	0.0338501485712617	0.0380902588477562	0.0398851391399424	0.0361117279355068	0.0293559027193171	0.0376343124317084	0.0371530211339095	0.0357929126524921	0.0270017021168567	0.0309263964287495	0.0274415476457839	0.0349219401525618	0.0381061215508582	0.0365723531042553	0.032856414331737	0.0307680620172674	0.0346030264773126	0.0328653002243915	0.035920669924941	0.0328892129368864	0.025222416054663	0.0324686257843405	0.0262309284905304	0.0296560380323296	0.0364217713661525	0.0358831195803801	0.0377078845575522	0.0185584012164601	0.0324527055085282	0.0317231600448246	0.0330491537646481	0.0275110222897384	0.0367765382326397	0.0330180572554103	0.0298251591900873	0.0345929368389201	0.0287728115265279	0.0408846264504012	0.0265512880364166	0.0362988091924684	0.0319259873869282
0.0403017976097877	0.0371050760061019	0.0380227623281073	0.028203901385443	0.031648335406181	0.0394717041449281	0.0366059807099612	0.0382157205947354	0.0294273323819567	0.0386551741410145	0.0303081359380645	0.0315189607993346	0.0409753594344481	0.0358387445330056	0.0334699475694345	0.0254673640177621	0.0354666935988199	0.0393109544640179	0.0410248728513143	0.0281699148288971	0.0292297612948292	0.0291676313348863	0.0245570661226509	0.0296312940612403	0.0213957835903804	0.0341228945288159	0.0276326525467174	0.0325078736693571	0.0272629090821686	0.0260242970579203	0.0278049032477161	0.0284750894569323	0.0232681456845261	0.0124518262743592	0.0230090155875155	0.016815326204952	0.020833544054063	0.0224061992541417	0.0179216331027468	0.0144435614914117	0.0119695095668403	0.0093986624352808	0.0122624484031824	0.0245026666188196	0.0119084985684648	0.0144385851153242	0.0130428599724405	0.0103966622473127	0.00578153118334975	0.0129240667164424
0.0388444566389112	0.0424265519296026	0.0421185280649403	0.0316530884933506	0.0424265501398695	0.034423194821562	0.0424265488219149	0.0377100101523655	0.0373838793302419	0.0415691315623665	0.0353987002972358	0.0242370944641814	0.0350867086248856	0.032213831822508	0.0420880245194016	0.0412009411676715	0.027838286687633	0.0289490926520154	0.0258588086114711	0.0364783653863956	0.0327428582356084	0.0174150659948861	0.0193171918140537	0.0187770008734958	0.0236543407592404	0.0118460695342354	0.0138334177205754	0.0256139666843061	0.00587997297684238	0.0142145899168049	0.0199077144559621	0.00846682035252393	0.0157153282850688	0.0169627435239063	0.0163913032670518	0.0136083221042485	0.0152073031406356	0.00868723727091008	0.00997251688348055	0.0109411300294278	0.000601576310605548	0.00815775995915219	0.0166820232348055	0.00762263337083801	0.000965502761132567	0.00253723931065636	0.0119156215118316	0.0103634254550829	0.00668564516866906	0.000665079144423178
0.0413498368992689	0.041610180356181	0.0408579455925865	0.0368861094693321	0.0408300608703138	0.0305783526191151	0.0370430812324484	0.0353938156555089	0.0352208375641652	0.0293992813372115	0.0309967701341045	0.0251069808610775	0.0315976892025427	0.0316806860083605	0.0342776733693945	0.0285541915151466	0.023142159748919	0.0328771013930668	0.0239246129092565	0.0323074948152838	0.0201511309272844	0.0327351526488163	0.0249344714477203	0.016746854106395	0.0212674516249203	0.018890710715176	0.0283277345419866	0.0279055045291276	0.0201398917111329	0.0189921897980264	0.0196321820952571	0.0182999293707464	0.0120927161411627	0.0176371187886748	0.0135271691367752	0.0163314925846225	0.0115759639304322	0.0221439568012489	0.00588300285843536	0.0195237532608244	0.0170223527715434	0.00853880337341243	0.00590939137343502	0.00665966726702195	0.00288282043025114	0.00563267220590997	0.0142584844210011	0.0113639226579747	0.00169381597066766	0.00677906622844439
0.0348860702359425	0.0341144073939023	0.0411747299374014	0.0388762334158289	0.031260215925648	0.0308547363628362	0.0348090515511311	0.0348122586702419	0.0272441405889083	0.0363214920934937	0.0341949487763407	0.0351354557640193	0.031955916323347	0.038625833831137	0.0336423186556013	0.0381122662253579	0.0331523871536698	0.0282094569781722	0.0220758299239663	0.0160504410481626	0.0371759392068919	0.0265035868843701	0.0173699439546037	0.0196309826314118	0.0181321455111615	0.0279279180987187	0.0276078129563024	0.0315491991510266	0.0213035373936282	0.0194305397006198	0.0197201974008234	0.0208177519128301	0.0112126630066467	0.0147185016703159	0.0278627276884214	0.0175173301537799	0.0212821634055599	0.0115788892221929	0.0112814291148965	0.0114415712301809	0.0140696583189777	0.0218449462238625	0.00759729578269502	0.00932707527139675	0.00132718868172572	0.00707276971030023	0.00745605626428154	0.00424494830129958	0.00694743061103176	0.0174035249581377
0.0336418441113967	0.0330870303426119	0.0293060533157069	0.0407448225270592	0.0390134687139429	0.038278830492127	0.0291571417359447	0.0375314027201967	0.0359176827970254	0.0402456804904286	0.03330683912388	0.0326299338214561	0.0378416003445966	0.0281658711096909	0.0325688929172176	0.0305836008965945	0.0344559294666	0.0303957349522089	0.0375498616848286	0.0404271281278976	0.0340294159134942	0.0318651906787238	0.032228944649921	0.0255924767704975	0.0363571917506458	0.0330687036008951	0.0229527877830704	0.0273918427307701	0.0236797303329795	0.0209060244905598	0.0226578245517097	0.0354510005403497	0.0305945079528797	0.0320154819404706	0.0172430464863713	0.0211116800681014	0.0264817049971256	0.0244936342719277	0.0318490808449473	0.0253257755453596	0.0280951749431873	0.0223411278644384	0.0201082825616299	0.0186208968503861	0.0206378393126004	0.0145474540955697	0.0169163630110887	0.0177345153739487	0.0190278219602421	0.0237376296533931
[truncated: 150 more columns]
