# Supplementary material for: Computational joint action: Dynamical models to understand the development of joint coordination
Source: PLoS Comput Biol. 2024 Oct 22;20(10):e1011948. doi: 10.1371/journal.pcbi.1011948 (PMC11530078; doi:10.1371/journal.pcbi.1011948)
Supplement: S1 Data — (ZIP) [file pcbi.1011948.s002.zip › Data/2VPAsymm/LI_Asymm_sim.csv]

LI12_1	LI12_2	LI12_3	LI12_4	LI12_5	LI12_6	LI12_7	LI12_8	LI12_9	LI12_10	LI12_11	LI12_12	LI12_13	LI12_14	LI12_15	LI12_16	LI12_17	LI12_18	LI12_19	LI12_20	LI12_21	LI12_22	LI12_23	LI12_24	LI12_25	LI12_26	LI12_27	LI12_28	LI12_29	LI12_30	LI12_31	LI12_32	LI12_33	LI12_34	LI12_35	LI12_36	LI12_37	LI12_38	LI12_39	LI12_40	LI12_41	LI12_42	LI12_43	LI12_44	LI12_45	LI12_46	LI12_47	LI12_48	LI12_49	LI12_50
-0.170201930925446	-0.37814489427251	-0.00802966386802945	-0.0731084050978111	-0.403391618435028	0.0103387451525151	-0.167114113054278	0.0129257046339663	0.175844475662195	0.106678205412274	-0.105441167731355	0.0526074985995258	-0.0514383424851462	-0.343309734301254	-0.0844143022109863	0.115903403292769	0.0175891795958695	0.247715605420363	-0.424698186869208	-0.261708679902582	-0.0741779171912488	-0.3612139387918	-0.026612648120718	-0.0713353642924303	-0.0831352678420159	0.0758935338687308	-0.170784772572157	-0.101901820405087	-0.136865949255897	0.0887030523823663	0.00113111834519318	-0.0655118968916618	-0.191836272612515	-0.0975794394987073	-0.113130348174118	-0.0692522806541945	-0.243524049811821	0.264103037426615	-0.121801795942992	-0.102912219604437	0.0574653309017954	0.234378949080405	0.33379330463166	0.165493416079053	-0.00645186017838115	0.246252772192266	0.430297335205991	0.185092436684109	0.153999229381428	0.484479302667476
-0.194297019210187	-0.104445121417261	-0.0855862460743304	0.0950030371593279	0.0686784983045441	-0.04024415316404	-0.206274996950486	-0.514618955475495	-0.240709358545035	-0.0746578888020197	0.367713478890868	-0.0643497659603045	0.206230965919826	-0.179839242811239	-0.193048805230771	-0.25002992505556	-0.231510416585029	-0.0481824740571012	0.0126736756696823	-0.343933867498634	-0.0176918070141542	-0.0367022730490581	-0.117845300711917	0.049233685867709	0.381656963190792	0.0483596677964334	-0.0819429344231715	-0.193250101476413	0.0488364184144609	0.033641424451217	0.0104775310459724	0.0786783126607913	-0.0610146041519546	0.398981862358295	0.392322016420144	0.554709185094668	-0.023511660159391	0.337321527318146	0.359167581449438	0.337438781809717	0.348090540788072	0.202476544749359	0.323386239755672	0.328105454856359	0.348341648407054	0.145221306775647	0.472434289780099	0.395518452366003	0.359781793973928	0.646368016939028
-0.129915720053519	-0.076656123852492	0.0266352410367561	-0.0344260906060828	0.0352164097183077	0.390695040231251	-0.0957519922952201	-0.214148115653227	0.288415659818891	-0.087673068420676	-0.223228927186016	0.249968555544088	0.367719972779456	-0.181668943458994	-0.126230229314871	-0.21282390386854	-0.0966217180098966	0.297871245553535	-0.160424846337401	-0.190457470781861	-0.133684698430788	-0.0287617506246661	-0.30394891429698	0.0967307853576803	-0.173950203385555	-0.0509957537758247	0.105452253663085	-0.126798852804242	0.010091711221411	0.43993983784744	0.0109758136846622	0.440198800004067	0.268435678494689	0.0201664487995999	0.441290430076972	0.00920262924831574	0.266335983722554	0.241992576856835	0.241958693058193	0.308615288216519	0.292176438532688	0.230628446389124	0.253967619042263	0.151045994671126	0.34792489482087	0.43267432683464	0.375011587667356	0.186719070824028	-0.298536319861782	0.322503940121771
-0.0234504841311196	-0.121102507992721	0.0124116852594718	-0.0138619889652549	-0.134353732734042	-0.234145311068713	-0.00594229226081357	-0.17668976236975	-0.310603566375594	-0.000662931937126203	0.323475651276116	-0.094833980113199	-0.0859916094937729	-0.0748428790126082	-0.441204060607775	-0.253803890423687	-0.0972662600485559	-0.200492467574404	0.201651450474763	0.0661736341071632	-0.118450789445304	0.206025677195819	0.0931094713411977	0.0382417680882191	-0.0970139508047836	0.0493791136853658	-0.0646741280457635	-0.0856897346425857	-0.245701002436876	-0.256935723816183	0.0199648284490594	0.122822336152646	-0.135706519987069	0.0719461090410906	0.0484786240141836	0.0453912904478989	-0.00332483506176727	-0.00677602323654612	0.25703861861969	-0.102401982157994	0.0825318036562313	-0.100720810692112	-0.0883205128301954	-0.0914381200534081	-0.041608820037283	-0.104648254175115	0.00621393366495442	-0.0528186701460322	-0.0156613301109475	0.011773534847263
0.20309414848453	-0.106399931727683	-0.183470764846986	-0.347544820833648	-0.339319186950354	0.0680258684862706	-0.0631443505711231	-0.272842165933956	-0.16492660308313	-0.107212550062246	-0.194557403880529	0.00609527352958707	-0.216923439522823	-0.0747873330571477	-0.114678361349697	-0.133322037698217	0.109899300474317	-0.077343311576673	-0.216896013508809	-0.0087848616818637	-0.162103000165311	-0.142642296487655	0.495671720922738	-0.0850599365483387	0.116496543514339	0.0648652863778629	0.0699141112713872	0.29158298227699	-0.130578790665214	-0.217677834750337	0.267494705019798	0.0818873247339341	0.138270914636588	0.0243227201705748	-0.0488064047948191	0.306330657209474	-0.0540642819063231	-0.149884103025852	-0.022555746481912	-0.0581685315475478	-0.327692071903903	0.0952203999114939	0.462946129325514	0.202322822133988	0.38322960120257	0.0376850782958004	0.0669927518596618	0.0632158904743581	0.452837535154223	-0.100815596355692
-0.0573817320025904	0.161868425481123	-0.00282007269672225	-0.368574630737817	0.0275732534708634	-0.0100047585926301	-0.185575937123985	-0.0550361756867053	-0.204591889966291	-0.0725014352003338	-0.122680277854081	0.153397764999936	-0.0819757660882196	0.264352067383158	-0.114533105301857	-0.172661557734181	-0.225665776390751	-0.307321875237772	-0.127680029309051	-0.18938344313581	0.150021445427472	-0.0562703130397419	-0.0577286640813629	0.23482250721617	-0.161970739818351	0.0510664244725943	0.00207793348087345	-0.0711627362789257	-0.146005845987039	-0.0246430744865684	0.0112267649236962	-0.0948771427570545	-0.271673950206495	-0.102128771684541	0.0509655690230933	-0.057541742868205	-0.087942598792229	0.0151991051653351	0.00323811910785772	0.000251849836349814	-0.197066148325293	-0.12478101339734	-0.185527060596136	0.0430940194572226	0.0325363626682381	-0.00461578513276274	-0.0347281229186282	0.00455072919008092	-0.214679685504507	0.127497435618888
-0.0971062530413293	-0.085355598398956	-0.214238715755786	-0.126978743041663	0.0294409997025367	-0.0698520563595017	-0.213691519994355	-0.119169936563172	-0.00965502046357521	0.0314005558652353	0.426385711207291	-0.139490285583941	0.356561552824306	0.408428883310088	-0.0302631893788028	-0.0405689538463502	0.439446933891423	0.351158742774471	0.208113219524797	0.43349142577788	0.256248388035521	0.214660776465795	0.099400914875294	-0.0285567947002041	-0.0547582783676488	0.217494347540106	0.313526341655211	0.30114046534848	0.333870208519976	0.305889635015338	0.47362726354654	0.42336551872852	0.400962466034303	0.0495600707898089	0.421088760175522	0.373823969074763	0.292938085414307	0.354959177437445	0.130649154039112	0.14608485111983	0.166535971305209	0.230734749306809	0.4774996351167	0.158135835789206	0.325623911370931	0.00744077094757992	0.373627337025583	0.177885810539775	0.43895339344474	0.302017984499052
0.0616559716132196	-0.233013531603393	0.221712478001792	-0.257575924150069	0.317900795968611	-0.182742584073709	0.0194506389444036	-0.200566562715029	0.0404889692560202	-0.0290127502772204	-0.0194726308925148	-0.191730774440109	-0.139096653670774	0.278109636787985	0.412260694301317	-0.0705439787378715	0.161954941974502	0.173802946136896	0.371943443434786	0.389553320217438	0.496009527984356	-0.142149755839505	-0.0213054012862511	0.176081908812428	0.377018935459718	0.319385650891729	0.311820765218512	0.185062793284307	0.454461962644034	0.250336982758852	0.412104892396611	0.44114270330979	0.34860519457893	0.273869897819966	0.42268181118993	0.108554707427789	0.0153755902106787	0.0949354331679803	0.236898748458654	0.121750097337775	0.167643733560278	-0.131973097448464	0.289169359662626	0.220695665002079	0.0026342927732796	0.345748305425203	0.381313028047857	0.481092395185744	0.187379608265033	0.158665706311431
-0.00457045343134083	-0.119427123106879	-0.128718008068343	0.0587056421630165	-0.122269911320265	-0.209085175527631	0.546402426712331	-0.262746497364298	-0.202979517149345	-0.121402482740482	-0.237656350138082	-0.109175351111543	0.0481889627787649	-0.124870492761875	0.100466185896751	0.00036041408676668	0.0366598319515024	0.200087318914709	0.0794705041486677	-0.0500397579331307	-0.0963098862842318	-0.107139590887106	-0.0981392577690171	0.273854473305332	0.500208327180184	0.0823003135456658	-0.0949415947743484	-0.0674590744965943	-0.117446900408507	0.0205009983508084	0.129830520612755	0.102382486187754	-0.246796394471641	-0.195533091276712	-0.161238965263946	-0.0556847014758929	-0.122219089279281	-0.0515948064616448	-0.133549958053032	0.535417487672296	-0.0378293181690495	0.0802849874407749	0.146675912353183	0.0345334147012688	-0.110645985359442	0.0367465812619532	-0.0816707937991573	-0.123876562442854	-0.11258079076653	-0.0709698803723665
-0.0502389925047646	-0.116754021485282	-0.118475718594518	-0.063468825126075	-0.100334604485137	0.187317019206203	0.278935986407261	-0.0804677592707472	-0.14095345223445	-0.252524772358721	-0.103627429804358	-0.199998121856483	-0.20690236770072	0.113364913581275	0.00252572965306349	-0.22718469535244	0.465318219906151	-0.169808223950457	0.133642438425949	-0.131439023382687	-0.104198009964088	-0.147408498927242	-0.197963204304255	-0.145895302941365	-0.104447556763414	-0.0364718192632635	-0.163451149119761	-0.0455138868722604	-0.0342369977003856	0.0436662898684315	0.025045670234182	-0.0423235174373319	0.439035274343006	-0.0863791424045281	0.0439094896478471	-0.152069772960935	-0.156789519035013	0.0924107502102981	0.128380169523288	-0.0246512235708108	0.127897569043154	-0.127355193515758	-0.101059285293013	-0.252738841856707	0.0844768033643955	-0.101177725373731	0.025401603766478	-0.0720515373677827	-0.277953297399812	0.0601031923128219
0.0144834085493132	0.249679986188429	-0.0968197400118295	-0.318631660651926	0.4513151216508	-0.182831895545861	-0.179185947367412	0.166574073707894	-0.0149199616788849	-0.280737787833049	0.147861217589069	0.0195706955217722	0.335703638140158	0.355454160712505	0.237303309304548	-0.063263101589437	0.120022764915849	0.398061668925697	-0.0716123775820743	0.336017201473112	-0.0966138291543091	0.0366725395697869	-0.120680697793166	-0.0531837480302519	0.0142003184415502	0.107987315652805	0.417378146284057	0.390403674206665	0.0354147562746099	0.497977668426078	0.304314421591174	0.304335869462619	0.11621310773736	0.307270567954778	0.499252089982517	0.332234885978657	0.434242356230852	-0.0577399948782941	0.31641722581699	0.234542912864879	0.221315849237477	0.285592475114477	0.435132455039011	0.123287632399371	0.405102899880923	0.260170137006833	0.201517782821718	0.339117628498038	0.355026979699184	0.197297552213503
-0.197013746316913	-0.0732726201575107	-0.229871195987089	-0.124540989108852	-0.043267816444388	-0.266133277134036	-0.25603484154168	0.348308145628959	-0.101844876380936	-0.119160920040783	-0.102079736528253	0.244835445528387	-0.0385478767406783	-0.162748166752714	-0.183692224179568	-0.0984483751265469	-0.131234173541953	-0.0654471637307907	-0.0731286679672606	0.0253998758866069	-0.078244666985644	-0.318727505072666	-0.0587082036392033	-0.0246913049227639	0.0843114500298771	0.224580059712732	-0.121406074849388	0.0319294311149086	-0.130467747548058	0.108569724401587	-0.0146910956663689	0.173008871519482	-0.0186603898032617	-0.150012977051093	0.0466140638675377	-0.108606732219592	-0.0518151077272551	-0.0181572133826375	-0.141701672124973	0.00522840617953789	-0.051273666571309	-0.010728132934633	-0.128524705102344	-0.136677606851965	-0.202388645271431	-0.0130127802670277	0.00171881717492162	-0.189065294613431	-0.0723283772800602	-0.00291918238101417
-0.123790186073681	-0.117860413810395	0.303484566431591	0.170505997426906	0.0672702340627262	0.230027466734511	-0.0831521026536547	-0.283689709354326	0.147441961016685	-0.16397429982403	-0.0853830280291906	-0.109959976762616	0.500090837495885	0.385890626647714	0.0356874431727369	0.355951570400761	-0.00301596116562416	0.27665843261699	-0.0254470396747828	0.131522886979073	0.0964105130825203	0.301099222520402	0.115490464484121	0.438669685438393	0.0749244301203711	0.238554147184777	0.11183717360353	0.415645022275785	0.232278168849483	0.185670083815719	0.313707806807166	0.497117109080297	0.0511418996192674	0.364220570047037	0.444837662087811	0.469689764956693	0.438505847174543	0.160954090275241	0.324043963920712	0.464882860701229	0.0332707736265819	0.409871855846057	0.369952314334604	0.187824477503469	0.531539672775573	0.475328622609832	0.262498318756662	0.136949529655132	0.339046579280126	0.258383106278767
-0.0302069072782215	-0.29343454882729	0.0901529180231777	-0.0549566584614952	-0.208886859508802	-0.160643579454687	-0.115332037312777	-0.438098232615429	-0.185732243618317	-0.0136864851778919	0.00331866648472487	-0.00790043687990907	0.0812922220334897	-0.0397425582865796	-0.143513696604551	0.127982786915335	0.350019577374879	-0.041339436588747	0.222732450627834	-0.0189552026677849	-0.030372921903581	-0.0542664344456798	-0.0637395335802965	-0.14190845610327	0.403571159009318	0.233616372335184	-0.0435915636321691	0.0497062492998897	0.0710500635647434	0.492233226730822	0.330388649808038	0.1589644098759	0.117185844766621	0.00869487158594052	-0.0286903633835552	0.339590270435691	-0.0189823454048816	-0.127902723501136	0.474856838786308	0.322975654392305	0.263829260158308	-0.0255950208108299	0.0037329693850942	0.0324258952825204	-0.0239280180307203	0.0145783683463356	-0.11963543078312	-0.0944144437993514	-0.0857287917562092	-0.0633346185097337
-0.513159313138002	-0.082871209387845	-0.160382564783028	0.0864771331855673	-0.213004330567187	-0.140394491356224	-0.0627154837967407	-0.133858771331407	0.0115147610310692	0.0140977404721449	-0.241327814887695	-0.16083311893898	0.031510470788189	-0.19478975433397	0.0491581107710912	-0.157195366230936	-0.0433891664718346	-0.309196634918446	-0.246469596586888	0.0843767656550077	-0.172303520227413	0.0649833778421824	0.199318074337013	0.0745115386751718	-0.0232096239194171	-0.146746979638673	0.218077716754386	-0.0139151898143231	-0.0590915137130292	0.413034765740932	0.00755321602944163	0.0923989203452979	-0.0420523070346961	0.270849070860413	-0.060224678487972	0.416085558188261	0.270970209678674	0.280295267512537	0.0206732460881503	-0.0310964646840167	0.0454279257258485	0.5540125696422	0.541328910341644	0.259133491824184	0.222170725691569	0.332717032444527	0.18869184330353	0.370359882029975	0.372868905086288	0.222573415787108
[truncated: 150 more columns]
