# Supplementary material for: Computational joint action: Dynamical models to understand the development of joint coordination
Source: PLoS Comput Biol. 2024 Oct 22;20(10):e1011948. doi: 10.1371/journal.pcbi.1011948 (PMC11530078; doi:10.1371/journal.pcbi.1011948)
Supplement: S1 Data — (ZIP) [file pcbi.1011948.s002.zip › Data/2VPAsymm/SigmaY_LI_Asymm.csv]

Sigma_Y	LI11	LI12	LI21	LI22
0.001	-0.0156515370680959	0.0372713264220597	0.0153683429530031	-0.0292145165776523
0.00127427498570313	-0.000496236152949264	0.0860538025862702	0.0108418354634118	-0.0729694085456022
0.00162377673918872	-0.0751921806203642	0.051297140810235	0.0566566324852859	-0.0714272797520352
0.00206913808111479	-0.0678888549949865	0.04969078785951	0.0215183818397769	-0.0495917527637987
0.00263665089873036	-0.0612124772064721	0.15996890034071	0.0172129295144011	-0.185760202455793
0.00335981828628378	-0.0649916366516574	0.159315272089937	0.0245735376892906	-0.219896450615302
0.0042813323987194	-0.0851330764713088	0.210323594297576	0.00852441285790631	-0.233640135322613
0.00545559478116852	-0.123460942173524	0.137263706939346	0.0200249106520435	-0.207585838177864
0.00695192796177561	-0.139518905326033	0.170545941814295	-0.00277195884110672	-0.176197370144712
0.00885866790410082	-0.171378772702503	0.301149226474608	0.000892752314018397	-0.236186350364641
0.0112883789168469	-0.164002187843	0.231828449109526	0.00327680954915176	-0.193506709572917
0.0143844988828766	-0.143009344432707	0.282280162871545	-0.0275663464546075	-0.266917644316364
0.0183298071083244	-0.131586866742481	0.311728313061275	-0.0554188426286087	-0.239814263368158
0.0233572146909012	-0.185218286509064	0.256933150429554	-0.0731189824405277	-0.164875400213783
0.0297635144163132	-0.193730752910546	0.250962559553835	-0.0771987621365678	-0.220908755997363
0.0379269019073225	-0.199920041097991	0.299082038777121	-0.103580240588707	-0.178141349315738
0.0483293023857175	-0.2346157702504	0.26175955039861	-0.130279920570666	-0.0826081082960134
0.0615848211066026	-0.164884818884897	0.319577290991222	-0.126597993295387	-0.135496140170048
0.0784759970351461	-0.209319525043573	0.226383123348465	-0.129149578211826	-0.12404021581329
0.1	-0.246557914789471	0.285586395121375	-0.11678629404956	-0.0691583148590953
