# Supplementary material for: Computational joint action: Dynamical models to understand the development of joint coordination
Source: PLoS Comput Biol. 2024 Oct 22;20(10):e1011948. doi: 10.1371/journal.pcbi.1011948 (PMC11530078; doi:10.1371/journal.pcbi.1011948)
Supplement: S1 Data — (ZIP) [file pcbi.1011948.s002.zip › Data/2VPAsymm/EstSigmaY_Asymm.csv]

SigmaY1	SigmaY2	Group
0.0152161880055844	0.0406563227507494	H
0.00800490942250226	0.0300588499796389	H
0.00928482851544296	0.0499999901234931	H
0.00799442651679746	0.025728260951975	H
0.00735080655097047	0.00788191116850117	H
0.00862261218657449	0.00902619991517714	VH
0.00190311258387181	0.00171452888408081	VH
0.00294747218378213	0.00330477998014463	VH
0.00481285425589554	0.00468790280903459	VH
0.00703944457725318	0.0121594574426081	VH
0.00111635119179533	0.00175247507827325	PV
0.000924313055879206	0.00158421260164113	PV
0.00105277143978301	0.00387857993458605	PV
0.00113866005848434	0.00265877902597015	PV
0.00232422218600488	0.00334701110859978	PV
