# Supplementary material for: Computational joint action: Dynamical models to understand the development of joint coordination
Source: PLoS Comput Biol. 2024 Oct 22;20(10):e1011948. doi: 10.1371/journal.pcbi.1011948 (PMC11530078; doi:10.1371/journal.pcbi.1011948)
Supplement: S1 Data — (ZIP) [file pcbi.1011948.s002.zip › Data/SH/SH_Actions.csv]

T1	T2	T3	T4	T5	T6	T7	T8	T9	T10	T11	T12	T13	T14	T15	T16	T17	T18	T19	T20	T21	T22	T23	T24	T25	T26	T27	T28	T29	T30	T31	T32	T33	T34	T35	T36	T37	T38	T39	T40	T41	T42	T43	T44	T45	T46	T47	T48	T49	T50
0.382002124982704	0.574972489319131	0.466935471729144	0.501433792151246	0.281438385339784	0.693247536826422	0.525906372688246	0.559307098454186	0.700605148550644	0.843599807876799	0.700416656089427	0.551729373486203	0.551297807928643	0.472437194853523	0.714024222248863	0.558942082107915	0.73222208762597	0.718175387897887	0.74306300956063	0.702800958261205	0.6063047414354	0.390285998461219	0.220783108442405	0.711772143698627	0.544574538711767	0.71009479131074	0.467259322652526	0.40618298461745	0.431469764855153	0.646036188058486	0.375616597952053	0.713389735934647	-0.892070021908892	0.630609035638494	0.609998609990839	0.865794112125984	0.853737755575722	0.826058983054633	0.984577689579884	0.787964912644123	1.00105710781852	1.32304440982734	0.888737109407285	0.875688369733571	1.14950750483882	0.953341167276101	0.887910885645217	0.924920330385123	0.744512411242837	0.78590950007899
0.548084125536972	0.492374220790183	0.670830198065118	0.531339260621832	0.668994638273175	0.292462097110638	0.651451646786263	0.695815223410319	0.522324269185274	0.705618139258228	0.853511369716984	0.492830348850045	0.358663685570662	0.534440638507025	0.236894917839771	-1.04188919725313	-0.987030904833599	-1.06552147307283	-1.0385673378304	-0.994899651240949	-1.23797115264575	-1.04545428291551	-0.867676323444809	-0.526739250348731	-1.04008578822182	-1.31610659240991	-0.82359687035869	0.447979249239857	0.586307013647864	0.602898529624358	0.674290489304946	0.824908123033	0.519191265452874	0.523024070114834	0.881041955573857	0.772091508938529	0.823383303305816	0.679879113586759	0.613029090996844	0.760845217330993	0.812759289178367	0.743936350482864	0.421791958250763	1.03274370217019	1.13433931841689	1.29831856414233	0.798491699616755	0.80944234466316	0.771304202211344	1.00039955140504
0.518632552346838	0.454139435681241	0.417160185878642	0.399235327873938	0.5775298949619	0.60048946657836	0.333946660135421	0.799012881946275	0.913912169188357	0.812276099527794	0.944592068070167	0.871727561023782	1.0424069424989	0.965393358279823	1.12772835820926	1.19376778867581	1.14878349495948	1.11312203649291	1.3353124472969	1.29362443190579	0.919844759656708	1.36613917041421	1.33275663295593	1.28994831482323	1.38625995564137	1.35945423828948	1.47255616499318	1.33319848903317	1.34268617461876	0.962052150157724	1.20808068960506	1.25596606146667	1.21566304635158	1.33397143170138	1.49960479663786	1.52630102225327	1.41511542718591	0.93476736760577	0.844638012519489	1.12424371408807	1.11253753914475	1.11650257658885	1.27503291229159	1.41074385079905	0.951047264229394	0.945703435775713	1.11228583915295	1.27753566928516	1.03306389283385	1.03565688091295
0.306705049553279	0.557729905247874	0.641273789919776	0.623371454646371	0.462686300028037	0.54485591897023	0.776193872809419	0.521165218929822	0.672300094459398	0.710123003338521	0.46769705192705	0.714528334160169	0.498394733767014	0.713993596741932	0.834107627484727	0.518384308408704	0.652512581170525	0.696677761429925	0.564835434409214	0.593933199764115	0.713664561358041	0.975418379943702	1.01512076079603	1.07564785589576	1.23059546443512	1.39265714292609	1.32600579124264	1.18346007765342	1.15705192342215	1.43617201574656	1.20141202043197	1.29003506792025	1.4045046775069	1.32537268052576	1.56567163935619	-0.931767570897463	1.64591626661537	1.52675066304433	1.27212639276388	1.29678048728654	1.3316459525557	1.23505317890094	0.897240599730706	1.02871682127003	1.22288843021135	1.48199192913973	1.32389652965517	1.14433960625534	1.06425309947701	1.28044314165527
0.503881896914431	0.514305698871062	0.473159074181453	0.353196692382656	0.530981570320707	0.443307691891275	0.426979052721803	0.652957659492907	0.459545423368428	0.47714258638551	0.513263106106161	0.789203840614782	0.776293844506545	0.824768833293053	0.734063639964711	0.644249420384562	0.844475539731124	0.495408559007814	0.630210177625516	0.82303615221039	0.560940675581018	0.555839330623401	0.715174568646164	0.536417669535008	0.509317572275283	0.414503955465777	0.443078329012628	0.509069135922725	0.408715564513022	0.872977961916594	0.674059295679089	0.610293117135588	0.813833208599606	0.608330756086728	0.37826567500716	0.263723378684211	0.409465476768362	0.301509869646626	0.383377414066886	0.360753525136296	-0.855205484660516	-0.787227933101695	-1.08968219693274	0.39967471827403	-1.1542250000379	-1.00713856135791	-0.724443278515583	-1.06488726737828	-0.957875420394966	-1.40502241790235
0.599751791632613	0.311228002060668	0.593196704135016	0.276209273771549	0.54185099189493	0.458034285372683	0.483085919803912	0.436754682687204	0.431656977210034	0.376847825499971	0.405835747329943	0.635889515994023	0.604765351616538	0.625867635174615	1.04523828075558	0.844694847218738	0.960874878513476	0.854727682781287	0.576245933603332	0.573643923860596	0.804785592680591	0.814574313269303	0.600139293004176	0.590557570621303	0.691751449183458	0.456645111219676	0.477574941102231	0.207931131307111	0.345016703539444	-1.23905462394302	0.716207036820824	0.644815652759802	0.792138607765361	0.549365902741843	-1.25082210522249	-1.05607215857841	-1.013920191973	0.258395084992004	-1.32945325684116	0.634742005015651	-0.749471505523463	0.578788630867683	0.406683621538788	-1.01722625873944	0.332569660328972	0.635483117091228	0.560145966424001	0.888714768651269	0.914832331336524	0.697161378273285
0.276843506318926	0.423879536746994	0.589337630646894	0.452677814537874	0.693568160406442	0.757560475845608	0.541650698118163	0.562852969057223	0.698587614212988	0.625099664167195	0.724399812988584	0.767497964229108	0.845109552783449	0.732980936863637	0.441085441110749	0.709328008309949	0.761370772441301	0.715786322424844	0.531857784730291	0.67242053004068	-1.18768353376298	0.421309675818752	0.513124523229393	0.694889527351759	0.894089655130486	0.500826140382064	0.712229466026433	0.771413326060712	0.863872877816403	0.759823696296256	1.28151066740252	1.20610473772373	1.17067746670062	0.926276956192313	1.50160478154334	1.23532085838584	1.29375144033154	1.5332316010533	1.51078334878137	1.57039896655151	1.42906593891683	1.69218309794642	1.3616869909386	1.12150152763611	1.36246201306313	1.24797212744115	0.981840107482987	1.33373090183887	1.32374324659884	1.30803248973349
0.610202392686374	0.702584571103474	0.390666381652503	0.527139032131813	0.322206768552821	0.174198924830639	0.245127587148658	0.355800452219077	-0.916456666906463	0.322423151899172	0.498532336690826	-0.92980547612929	-0.926469490207414	0.334343705844107	0.631587942296787	0.781620032272941	0.850310660897617	0.633617077143574	1.06350476628701	0.684220449954102	0.468334991812954	0.815394651170572	0.762518690559877	0.814239181121779	1.00005085289758	0.738813999996098	0.742618602247249	0.85792670150343	1.02436796182067	1.1380524733639	0.890512621785757	1.33222172368455	1.47144467945306	1.07411198662663	1.01245301417666	0.800968344222859	0.920035086710046	1.0221632086846	1.12416107397493	1.01994981027268	1.05545446004662	1.00995292168458	1.00556916431183	0.533131503480211	0.939225737545311	0.837837295582093	0.679713908447447	0.576514749447747	0.894585571840248	1.18176151430955
0.498794561403002	0.52962940510869	0.604810687760121	0.436387221003217	0.50437178320464	0.540356745069858	0.780588861682621	0.752626773910609	0.782237747370986	0.620801177571666	0.725195538258181	0.752837100903112	0.675801100236706	0.542070249213192	0.377801856852604	0.299011913813103	0.595246032975415	0.532006856563473	0.453235960799119	0.544486838044743	0.577890172019488	0.737763563769195	0.344872455822991	0.447448504983991	0.319672873623626	0.269979965634991	0.498871243389306	0.725368284152763	0.675190253629529	1.05783082240836	1.05787764296699	1.28042068409953	1.23375641104988	1.26505560068132	0.848759960025906	0.653342979187773	0.665140880835027	0.552892819918341	0.279852754232637	0.529974680729291	0.604052901052251	0.705962099558141	0.687849673576214	0.832075832200699	0.708749975128502	0.623472656070169	0.465943297050929	0.358472177028179	-1.06898013607551	0.529649591901021
0.537491066589862	0.524124023310129	0.425383733342418	0.521290129730332	0.682642392556767	0.223007982345847	0.524763564800469	0.220482736451745	0.425095575698308	0.553851286189009	0.579212147373357	0.415468392117614	0.565665503389404	0.833094851208513	0.66161887121534	1.10607546779261	0.534038731570635	0.591225637578832	0.574967125226374	0.70992132008541	0.520732110958043	0.691831538205769	0.949302026680916	1.01532708871964	0.904162632612418	1.03248948601573	0.76159155872626	0.892535001284972	1.01044942577048	0.849465476942202	0.869098651374456	0.647896856266828	0.77753143780709	0.915156891019435	0.895451871756272	0.544527707967251	0.856578256913572	0.932862554888333	0.547854160090661	0.753571402353822	0.575118962626886	0.687530856708169	0.858533588932586	0.65370999746839	0.713611410046004	0.7607341916785	0.634807144592052	0.904632550615944	0.712577677588938	1.00286504682111
0.494606017981872	0.777315444003042	0.577460679061145	0.719549542430134	0.480857709660968	0.334059359382047	0.498325176460164	0.762857937449431	0.636145443708485	0.499229882311096	0.536803567101043	0.612640974703129	0.873006571855463	0.652000102888371	0.831323095930531	0.701564272986985	0.633894033084634	0.703209996015914	0.995462582294432	0.80874087108501	1.00467342931025	1.16206266919152	1.10766790274077	0.843910081286268	0.93765489541139	0.66834805546992	0.425906537675065	0.538870043631177	0.539906712166757	0.928377586029467	0.938258092052423	0.907822469286997	0.779304316081783	1.22662675722837	1.22831259017872	1.34880682818994	1.22029704627009	1.41950885834555	1.41903402864099	1.35864435621233	1.2967809319828	1.05137898602541	1.20380962090778	1.2849783986434	1.22367087696085	1.35213031933619	1.1511915698349	0.96248899926874	1.14061711611567	1.15741844833538
0.469338172121968	0.737176643466017	0.457072307761317	0.551431472415124	0.406146828327155	0.633508022779456	0.678256871712505	0.952194809209798	0.859282044466097	1.01843348124874	1.12811752766958	0.754093598530437	0.953631023223677	0.758028945613316	0.393503663429718	0.73086026462782	0.796012622427534	0.808752937738155	0.963408164518368	1.05054330950817	1.04652879459118	0.906737895634192	0.899672109866351	0.710328185179323	0.837308107800431	0.865495078651161	0.873257808322642	0.855198591706517	0.663047737368783	0.948738843246107	0.915591901860878	1.0933988680124	1.06565486895231	1.03466497049914	1.25508362725208	1.25910967461783	1.13556472247428	1.34149757709069	1.33093717012765	0.898544273002114	0.92560505657415	1.13639080898495	1.04025975303947	1.1129220403678	0.95132354118068	1.25198477075768	1.38284478526397	1.25891510931977	1.16857639734568	1.34712834208431
0.614684953220625	0.449150196400421	0.51166482006561	0.436081813351579	0.593327817397368	0.579191145811712	0.452944413312366	0.666907316814816	0.736364069888851	0.839301444311868	0.360179807047146	0.359305179835763	0.549890540795996	0.555841080520867	-1.07494136322796	-1.10318503391552	-0.812757878502449	-0.777736498030787	0.463224661665358	-1.09370558468704	-0.889108975636641	-1.16508553113669	-1.00859389181421	-0.841510079848585	-1.00788408193853	-1.20502699150092	0.522455995382065	-0.96447485954189	-1.005657404036	-1.00879790445506	-0.987958625017796	-1.24611262675434	-0.93987632108999	-1.3220294181896	-1.13686824280004	-1.27514587595819	-1.04206222831416	-1.25226037345807	-0.868949387914702	-1.01098974040281	-0.820091208140321	-0.699933705567516	-0.933289429002414	-0.930125334381877	-0.61009113862328	-0.892680082840415	-1.15397888578238	-0.915614874004856	-0.952609126271734	0.355929290956722
0.414949557701795	0.615526392735944	0.596248014658431	0.396602673449536	0.588453912598607	0.312502929354245	0.424904972123434	0.18373609653509	0.126092120766842	-1.10466487915996	-1.14501195014075	0.257834376528961	0.624513028056316	0.633928003967291	0.73305816852667	0.682250553777748	0.762766420867115	0.646906122802357	0.331369202980213	0.315306864898058	-1.11197854221582	-0.986943330654984	-0.986803466065897	-1.04644308029585	-0.914623037614725	-1.1042630123984	-0.899189936993299	-0.694731001967467	-1.26730668456311	0.342767352666467	0.476448780036315	-1.31810090777387	-0.9413395146446	-1.09631728020901	-0.884708909532964	0.451074739631059	0.743888992607297	1.08917370405286	0.806011196485054	0.880891986988466	0.988340410345565	0.619625520873975	0.83864591763598	0.928087913291726	1.05889767344325	0.779365764598169	0.702977796202728	0.581676692254744	0.388593689963862	-0.982355042465102
0.550106012096903	0.670161205066024	0.592454882033035	0.406510029522722	0.49705537093641	0.506349851373102	0.43130924531236	0.6286245902656	0.365875627615638	0.665657828728401	0.574128523439009	0.39334420153744	0.265436894070046	0.287746226174302	0.527457005257838	-1.01922199065051	0.477243626458511	0.400904209224878	0.654929782925519	0.547163528244051	0.854832383838007	0.82774929288113	0.861328514436629	0.512892825620093	0.620717204318657	0.351134850647236	0.63764878814589	0.584552094071159	0.268526156455047	0.567434722844174	0.397445019707986	0.545406524736622	0.561702449163074	0.820688878663355	0.76125137411374	0.895219973616548	0.998263310680962	1.0857131868511	1.33831873393096	1.02641581477007	0.987038390608504	0.923354011416113	0.864293594074027	0.860340721223648	0.982516646490803	0.996217422864083	0.820538924617569	0.895270050498678	0.603562811219736	0.747821198518254
0.410370374633165	0.475576530655513	0.634859492052716	0.357317752203759	0.520768745747578	0.397097512675992	0.554132309136536	0.409113991411564	0.782891500986751	0.461297040570986	0.935847401764036	0.554308306517589	0.543360790464041	0.47665557794316	0.28044093699706	0.364465564727	0.280490459998785	0.54118689881455	0.428948900896632	-0.851216352789642	0.593084871024546	0.773493680335974	0.505952321409363	0.396578406126368	0.708590928204609	0.699793409532398	0.785883377185554	0.754486038587723	0.854943517947353	0.910852276985758	0.724612087758821	0.649482513898473	0.631901210910754	1.07191458129334	0.710525844381723	1.03216625899708	0.995661969910971	1.04028970025058	1.1198970809608	1.3109386256677	1.15902978943841	1.11800534785564	1.07469748922091	1.12646610242022	1.57232231466721	1.35131005122858	1.44843017040775	1.41580159824918	1.63121139632859	-1.06905953360426
0.410681903412755	0.522858085559529	0.627693415376518	0.38237113526891	0.694308826424214	0.818936815309065	0.685545124640555	0.64910144361957	0.682693828349549	0.854721494645395	0.587762098472031	0.633010696057696	0.564862133898125	0.657053584310096	0.62142519943831	0.438711658295209	1.0084974703782	0.876596781504828	0.922904744374352	1.092931706127	0.975334500572729	1.41585887778723	1.3489392441013	1.08824539866457	1.08039128655427	1.03781987413029	0.743021436816856	0.511540822528793	0.716523777231856	0.869948264978122	0.572291838803841	0.872765827477741	0.859409607808312	0.710199990792172	0.516198222187334	0.452501001704166	0.580872082620062	-1.16719584976287	-1.13438860324618	0.181078569939078	0.407771570467172	0.578807380602202	0.335915680858819	-1.04153816685253	0.347207697653331	0.286103883225183	0.227216096445868	0.676455965753879	0.555263713813068	0.547116620903348
0.506863692264087	0.576073441692208	0.395870713447371	0.487305122134549	0.758352904731624	0.42050178840235	0.610674143176085	0.554840469187361	0.770295901649019	0.751013180697993	0.668425937873918	0.52684899015068	0.74347033515112	0.560906231799984	0.697496452148572	0.770806344541026	1.10127815163935	0.815218466840429	0.87535512710595	0.521563283637129	0.803969761898734	0.703300382803546	0.794842416910068	0.479782833426807	0.529989898850082	0.471004521774032	0.713425209411515	0.603229189850652	0.502916113061459	-1.24685581737799	0.524865223254395	0.527710985438078	0.537376549098418	0.69197890755556	0.601871340801942	0.834001136178915	0.776396786948326	1.09689672564448	1.0608313053695	0.542237801599724	-1.09239822052084	0.423636170573317	0.496148981313678	0.805362046512012	0.353877588622236	0.620319176583866	0.487999033051291	0.502745226007393	0.614416775962334	0.746640390357755
0.306445745144514	0.553925121462422	0.460756756157593	0.507720838268506	0.487842706928938	0.570582130916489	0.633309708574804	0.509896489615929	0.496265097052337	0.434420958004577	0.226261941597805	0.640381885554441	0.434714529618161	0.739140893666407	0.654291489344942	0.718316282471851	0.704891343773456	0.420918755990623	-1.07182806221558	-0.815986580073906	0.380997893222177	0.603323183311587	0.723486050197553	0.626296136823251	0.806860230082769	0.759412521903346	0.605559926705804	0.465797880267699	0.624331458355126	0.895637887869575	0.375637128520778	0.65606039765482	0.459346294742319	0.45140867826613	0.492589356860337	-1.08635385683025	0.475653736482098	0.501060047224193	-0.814222822933898	-0.949506240676682	-1.11200471760967	0.476694577473033	0.510557452090355	1.05395395429262	1.08569715935594	1.02457474484335	1.16503849610671	0.979583260440095	1.11553723305407	0.819262009450068
0.528896679580002	0.434470256846049	0.688732062781945	0.373095369127627	0.40464364932941	0.561757676470205	0.415492082920861	0.570613596524472	0.498885506641907	0.522709742875512	0.455418724224466	0.480035591603324	0.443160507047259	0.683366416613871	0.422812106537976	0.638463805983136	0.67999489382897	0.873972359539157	0.594439355778851	-0.863555967916949	-0.916038810162581	0.515448131998664	0.60353835545924	0.476280805338247	0.650614919205439	0.725142244705458	0.683653326190046	0.722182592332688	0.641760982499714	0.535052579472231	0.98794525208357	1.00825494439657	1.01011911948168	0.884183838048196	1.04450186742523	1.10494131237682	0.992380647643841	0.819103517582751	1.15277948109576	1.28788794774083	1.17506960291081	1.09159354187296	1.11247713570327	1.21340247761309	1.12767866663077	0.927337157713621	0.862106922019019	1.00850459843716	0.988154109577749	1.142525687122
0.406210923209106	0.460078939265835	0.523806391323464	0.681285923837584	0.567086014497803	0.863333614250719	1.24821098909104	0.592599356709677	0.857176218486996	0.763471974263534	1.0679414549879	1.07868590971334	0.866360863692307	1.01763934375893	0.984995985653914	0.898928465797155	1.07030234116491	0.988365170575771	1.2083258107635	1.18758641763607	1.23889826398808	1.03947881791477	1.07921037830061	1.18941161818204	1.31861181915128	1.34737474039419	1.19252646145632	1.08097232030238	1.18743825171276	0.908838351396648	1.01565606827782	1.03925170826607	0.998885888652612	1.05723641745137	0.971025180976298	1.20152860374126	0.92960351975841	0.877438205298736	0.770524514251742	0.757644811253939	1.09273605275124	1.1010466098557	0.878685509337704	0.884870053301776	0.997051328972444	0.708209642400994	1.08884630247721	1.12236574884402	0.920813038228817	0.82439660543614
0.53333283345399	0.452999943699813	0.349661187849318	0.737738032663393	0.931154775856572	0.854451556571238	0.81091443366696	0.975027926412334	0.784908486249228	1.11614054060966	0.745511573750677	0.991663869056854	1.03176857019268	0.950156666772714	0.928750172066781	1.11137537022066	1.04218662639849	1.22586026411978	0.828539221268095	1.27185643153945	1.07661024316632	1.31138180617103	0.773487021824382	1.09827065976011	1.32006600791189	1.30844572940995	1.08872597783033	1.14642890549581	1.18579937318332	1.2657301382949	1.11004544702661	1.09998846955289	1.02653457879006	1.19850446428722	0.938450903601337	1.17243732190625	1.14914825219399	1.02210447819412	1.0244946510127	1.03527436932164	1.09578368903994	0.81351727930509	0.785270056361932	0.664252820539688	0.897325645279959	0.89899254145776	1.05500589172956	1.06268325120747	0.787950115011517	0.804815683901592
0.464297815687348	0.410950585642334	0.397206511817705	0.862001496630562	0.842214132571442	0.781748704225234	0.961469609923265	0.982404236675586	0.843124235644126	0.787303936793563	0.90495623340905	0.618866060875268	1.13028857961636	0.935803971867513	0.997440846045603	0.926097196672998	0.991454412452709	0.825583872949749	0.985621392525643	0.997770733214754	1.07181213807135	1.08137571086434	1.17954128134843	1.19842415832127	0.772423874645659	0.97704627317161	0.772210765689648	0.920894697650577	0.993960083298972	0.649263544083653	1.10635273386945	0.951796071415917	0.959924794403279	0.801132066332804	1.17244188748377	1.21480429343053	1.34599521168036	1.18945411940601	0.586397157774494	0.885873741006133	1.26596912981661	0.784063755401532	0.897754772352808	1.0791031903749	1.18009507600685	0.908724767766391	1.27436825842677	1.01779413774753	0.877502162204173	0.995149563484923
0.39721794928467	0.296989697877416	0.684626038264861	0.537798407380184	0.881715386595616	0.833626473634662	0.81030931881655	0.71278382761399	0.962378570698193	0.798645124656051	0.565917426784984	0.893831010075109	0.895847148667798	1.15971715964675	1.34123038754352	0.800895853423092	0.99815457807655	0.944146260496885	0.980045901992142	1.15354956836868	0.748602172922955	0.855147698872561	1.0746716631853	1.17996835855668	0.915690739789815	0.686845055505615	1.00518912875665	0.798499367681524	0.708006497434784	1.12780942709311	0.796017643024008	0.745866293288665	0.902537310955668	1.00514426614193	0.92277306991509	1.36602694578513	0.972106163407966	1.0182179723987	1.22627055031021	1.15866762681577	0.73502042212771	0.907890537608368	0.963903341398581	0.959721460648203	0.895142002453589	1.03068482028076	1.17328268492012	1.09107168143802	1.18990863383552	1.06107734103921
0.604393667876655	0.471525385910777	0.645717021583999	0.576479784855102	0.559598472846578	0.844573222774091	0.876182875059137	1.22839913178887	1.20511201017481	1.18660563713474	1.30096307081758	1.15923497655736	0.923132933729608	0.750355375187103	0.635181928145424	1.0423461990823	0.9518333213057	0.908569519144994	0.910798135687195	1.12940628025399	0.977972306264553	1.19847521834012	1.21357711415707	1.09724701749676	1.24049373820599	0.922842157602418	0.994806807217071	1.00701916305757	0.718070113933031	0.915298706478847	0.870763637956596	0.780357661698433	0.737369553508886	0.842697128226488	0.993966342419585	1.060537231453	0.925638381002757	0.845843222478781	1.1624079043302	0.844681620198592	0.99532179276772	0.807742215035738	0.879575739112572	0.913595044364704	0.810021452038242	0.910402357765429	1.05440542962501	1.05007110582924	1.0599518186863	0.839935403626048
0.402901749225197	0.723193159159071	0.432463225249446	0.794832853452469	0.928336414035792	1.00807323166265	0.814058638071707	1.12929732562174	1.29259393671152	1.06600314049859	1.18063877247622	1.18466462698977	1.0042647354001	0.904009150376642	1.03927821357085	0.674467500002641	0.968415868284589	0.972123459084172	1.02966745467274	0.561072435986388	1.0680617120178	0.910090184806132	0.954963111102913	1.00062570391934	1.45144037630287	1.20243208267899	1.19130018793835	0.78103152936754	1.19032334772151	1.05492980153409	0.708311031044352	1.05370080711132	0.864531700831179	0.907107779013121	1.10619926625271	0.99454800853545	0.814467529297984	1.04044093718494	0.810508309722426	1.12004583447668	0.848122216261688	1.080387031659	0.926125558555134	0.786159458803322	1.00218815524039	0.998832652531907	1.10604561209516	1.20946316539239	0.957304549735	1.0213114422353
0.442873690493933	0.546202579646755	0.662570586984781	0.701149532615986	0.935160284195753	0.900563559224478	0.683243123865468	0.737696598785887	0.774812189150256	0.696175733307418	0.876538351081005	0.905901013069959	0.633684265275424	0.901673939313102	0.500104757341773	0.912610557724254	1.02446833429614	0.735417172169284	0.935115695866126	0.82387756333809	1.01064345494825	0.998491517165811	1.11595976349298	0.980316243648334	0.64923557874395	0.974216758120925	1.08432045594072	1.08868850999349	1.02974787211867	0.779643616935438	1.00630104781803	0.849141113865294	1.21992897261463	1.29364412850835	0.881138560628052	0.844144741656839	0.755147863291749	0.957834697743752	1.0740951788001	0.839864800386789	1.01053673045206	0.861664530603466	1.21981205970048	0.903509173543357	1.16222382640972	1.12133782271042	1.21978885786288	1.0578347436773	0.923337977351321	0.873000750186888
0.521112856766378	0.607365561023259	0.722374712745372	0.690671042493024	0.763555090395223	0.78344463071983	0.870282450832558	0.597146891726197	0.589514834685704	0.749829125400351	0.850076626119823	1.00251209843947	1.12708324397191	0.91928784874005	1.08023496717846	0.923499040157589	0.667255096083438	0.952017587065805	0.679904103592989	0.829259662204264	0.554202921435247	1.05587612037524	0.783918181923511	1.15756020588952	1.06906567035322	0.669554501134391	1.10658266488571	0.919915076201799	0.863013108951634	1.18944256344573	1.0048909853311	1.03773076534916	0.92528643164883	0.893436409151522	0.900214623990026	0.767306156660345	0.643429007687155	0.568864330532325	0.883012384945885	0.981665974595878	0.982866300005127	1.01818180578103	0.997653127504636	1.17887578996906	1.03957168249647	1.07985223570044	0.964551360066506	1.14279775355715	0.927748681902692	0.930370175295202
0.314119101692804	0.59290827603612	0.54035593587559	0.636605396284697	0.804372245428511	0.845376715130592	0.854399697311354	0.865097037511644	0.876515599924899	0.827138195859879	1.08532888035863	1.04116671254137	0.911334771051584	1.05078484552275	1.05233012044098	1.08105172283484	1.27913819004556	0.782930072789212	0.848778230483293	1.16434213037848	1.11927780703245	1.13209366890922	0.966220920105446	0.883274493238589	1.02732143873477	1.18081835305268	0.999521012838009	1.24641149378482	0.935788755197346	0.911113037908781	0.996620388810073	1.09875870821818	0.949026071884664	0.778753756823299	0.849772337896826	0.817867678127289	0.941571187381933	0.890078231869376	1.17741409900706	1.16569387926906	1.02608879897161	1.11558578460587	0.701668119674893	1.11667804853214	0.943597510061069	0.934760618495064	0.899116425109199	1.06812360967652	0.799241375196784	0.947730624045169
0.432669758884356	0.546967188851904	0.614045949387723	0.528900579933024	0.806257442582068	0.760489490959547	0.850131896398086	0.953146667935253	0.957819612693775	1.26697336341111	0.974978289002509	0.934595911293441	0.873013242556316	0.967457296714467	1.06147980886077	1.20828191131107	0.859660771899816	1.05745147149558	0.866719431261058	1.17495640214446	0.841301492011526	0.853139382217329	0.756419612204726	1.23937001561651	1.19926275402012	1.11177341147712	0.95871713569352	0.947788895562162	1.1391335135218	0.924182619907343	1.1151359855971	0.936057302303069	0.757432801889012	0.729516381588291	0.81788116707365	1.03517438425596	0.749667833109092	1.09195547055896	0.801316156884767	1.10138183912954	0.939212213430804	1.08477406136183	1.10349685541522	0.938679112374139	1.03323917801163	0.807141907956633	1.04518428012348	0.800244527484167	0.966965266196241	0.946652788302721
0.31950926658494	0.483732700548244	0.515452060959125	0.843010747480521	0.812112358238141	0.774764074729317	0.823545327526115	0.924730105345659	0.920137699782419	0.995066270978825	0.831721590209289	0.629362845457426	0.860612863029619	0.722573967713114	0.962213349769648	0.916091665748549	0.967283129262018	0.762868831508908	1.22837252491324	0.794818381565573	1.08802643125331	0.943582466567713	1.04697662883242	1.11651508074484	0.943418061039276	1.15988476440426	0.807714138244608	1.06848975811406	0.888460873602161	1.11718453554278	0.948608655007817	1.24693744962779	1.08294260508145	1.04539237589063	0.967338229042583	1.02951103885049	0.84804205284786	0.937574072707424	0.934969959410962	1.00797149408943	1.0034227133977	1.14194708099999	0.948577570827726	1.05809663776755	0.955973092621243	1.14061096561785	1.17327662716123	0.955874631370305	0.914364477140046	1.04867005039332
0.46349636798265	0.407132054524751	0.600942320684564	0.618316246272061	0.620177042922185	0.751027501027943	1.0782578182667	0.804611393251954	0.767098281141557	0.788407585320282	0.8288871929695	0.672895075027779	0.821049894035125	0.911888343159825	1.05552069898768	0.950915370790285	0.768150831439952	0.973801167360419	0.836807744708195	1.17141093281913	0.956132414416149	0.925180794897999	1.14917305523761	0.998280559686549	1.19025321130721	0.969203644202686	0.926881236225003	0.93758928481207	0.931879984814279	1.00348520039069	0.999978842191016	0.931252600636117	0.890847953775328	0.9487654901464	1.00394244564077	0.943342307213666	0.876931786693221	0.777915388346142	0.930544619431197	0.918255857346365	0.91857531789139	1.02912947751229	1.04955060277655	1.00718500574846	1.09538828774685	0.87453202309723	0.766896739515478	0.852323143161115	0.999997203700303	1.02373315808179
0.609879026603209	0.559477902200694	0.430382635101704	0.745227529801648	0.696225322216533	0.899340720281436	0.82726405793976	0.842381924190864	0.925172442325964	0.872988307301053	0.930491346915986	0.740633049765589	0.799265559735782	1.07777845981014	1.01950957420961	0.81428395830666	1.11011450158326	1.14357306667143	0.914253622479615	0.854147625816024	1.2201001944388	1.27906249529317	1.01568951537797	1.10088097330458	1.12903160069	1.02602875148666	0.950339419685359	1.32134251270836	1.29332601611454	0.89586301766225	0.970356506533292	0.996354248155286	1.1916834727497	1.04548567724751	0.942632377323505	0.961260892870975	1.05380756869387	0.964851893537589	1.09519318819526	1.07754798592013	1.10661003599519	0.981687703896404	1.13987612822245	1.18846933055906	1.10573799269469	1.14697262733526	1.14189084269724	1.0280666599901	1.01310202196779	0.983572391032283
0.629111551166421	0.399052071470256	0.690840638331821	0.728407237156946	0.779317327785888	0.973570792013529	0.914342701621792	0.941857834139106	0.980838310258063	1.00938048943477	1.11538690920997	1.23175107860306	0.758643674920963	0.697443442959096	0.837230789257513	0.906600943922014	0.8074799568588	1.30477349298352	1.22022020675953	1.07045958121446	1.13903174992266	1.08239903269541	0.9885474443462	0.950296292849305	1.09384923591985	1.09545013885958	1.20497612933669	1.057032657521	0.982669459424357	1.09304043495958	1.20847487231107	1.11564198288766	1.19457689745326	0.893927370528949	1.09102442072806	0.93355087320701	0.886251126902855	1.13831684439427	1.01570936723102	1.27248714989464	1.05989390790917	0.926059249804949	0.923389147642862	1.00221191026567	0.994152138875465	0.917520909231545	1.10366524923929	1.2113984137751	1.01236415612676	0.772565820355794
0.511585414800962	0.523977661577032	0.438430109626828	0.707733063200305	0.737591394047467	0.668716378455558	0.832509004555557	0.878605020396851	1.06071898122444	0.763726253405238	1.01593134931428	1.07979394451041	0.90537812195946	0.938667319593444	0.95974125108786	1.08144053733982	0.995313926133603	1.08208647805407	1.0220714243574	0.840660237551698	0.871890920188762	1.03321461822537	0.925145772409947	0.756031541075636	0.801001112949285	0.781418859918446	0.753673255042968	0.779109607976698	0.684942802621784	0.695309457715436	0.858824830131052	0.914165063550714	1.04245984806033	0.959858088513896	1.11819506512831	0.968526774809257	1.06939560341821	0.985523992745628	0.888076748745138	0.874735051000462	0.942489704315668	0.739281314594687	1.1024093617082	0.788777418879312	0.969449059487224	1.29583942418483	1.00801501997626	1.09712086290088	1.04607503103076	0.874768604084125
0.218963869676726	0.306094191103076	0.812542528185398	0.576835013702311	1.02499257143624	0.785883889278661	0.690150199386131	0.820135974024466	0.891267116815539	0.971728127861758	0.995631877925133	0.852421112774937	0.939629393389349	0.85534587114446	0.957231403124241	0.886890474514599	1.17196476748455	1.18973904611109	1.17313645152383	0.97865601410194	0.831451391098487	1.0706722608759	0.937759027808002	1.0034397258863	0.831409987273448	0.765127195090836	0.778513495958085	0.89493479437586	0.819311454111061	0.653976146510619	1.0770202398635	0.922712259086649	0.836329575880741	1.19099221426153	0.90076674262182	1.09094985957282	1.27393521935017	1.04334819588698	1.10302553077541	0.808261368537738	0.847074499059537	0.756218576577989	0.778190671865015	0.993835561835257	0.798454133581557	0.923286379831479	1.13596475923585	0.864048624779092	1.11885183384195	1.24261035085591
0.532482740845996	0.637060685875203	0.63260205104017	0.797246025340338	0.64023287911578	0.667037428259159	0.83395401921679	0.776537028215445	1.14774824394713	1.04544793131892	1.1215250711168	0.981382687885019	0.624245665258586	0.944705795742322	1.0208868905492	1.0833350342292	1.10352433773197	1.2873576825704	1.03827232950514	0.675565810118894	0.885250298647225	1.02939957945983	1.04885918572461	1.10642560228537	1.24223424250712	1.15721211801386	1.27047537476139	0.961907032303363	1.09991489969327	0.918181682450659	0.916140282252025	1.07731870595755	0.919960211759419	1.12310611376861	1.14208639601412	0.87344735784048	1.06821946489759	1.01711926565806	1.11883618934755	1.10560764035456	1.04442667645404	0.87347647135726	0.722024513715568	1.29303264768045	0.878099275209335	1.03972654601722	0.889521786234145	0.880990745428351	0.954378639556166	1.00111425417218
0.450066701463252	0.538186659581982	0.639913464815	0.903269575001384	0.879142317190198	0.667582129693581	0.92163261360571	1.00405116114331	1.09650555599855	0.894236443984536	1.09739254498542	1.16615278727619	0.922690625546282	1.21455711926519	1.08526555619848	0.898672307295059	1.15549676477861	0.718810249832368	0.879773701332002	1.11137440173984	0.931380708157302	0.963293318727148	0.896569925721806	1.13705173700291	1.04195092700119	0.942911839259739	1.02723012214374	0.916481426016426	1.16539036662765	1.17238164156086	0.976593991299529	1.05194708232087	1.14212050353848	0.991127387451257	0.980713773153314	1.27044510016197	0.962441692757748	0.885344930563582	0.864143003977154	1.30383943182274	0.943640115159849	0.768121571970982	0.881455406270733	0.808342984634412	1.04244787904828	0.924685773014036	0.780042032893187	1.02364002671605	0.850177322168794	1.09145487130285
0.501365258110363	0.549433906059805	0.391480719043554	0.680414885410818	0.943305772532806	0.812609612723235	1.11941734369943	1.0612136135318	1.08885639261233	0.822628115808366	1.25029329692312	1.00343132330622	0.915231220861694	1.04471988730346	0.629986908262837	0.682068388177625	0.662948321896232	0.646372386945966	0.847457909858256	0.521806714572503	0.639731697136021	0.605976029255081	0.826119896927987	0.61495912364644	0.761811182806757	0.700230559895337	0.610685508834016	0.5866940840684	0.569757977598718	0.60384261191604	1.03234173614707	0.954844695215096	0.942482264532889	0.926621915174818	1.24590478427967	0.834614597701578	0.959584518178827	0.944767098362242	0.825995759434762	1.18012679676391	1.07813115957613	0.971958181704396	1.05123210058901	1.0729876177672	0.708706954686596	1.06329194886894	1.05030754484916	1.11091302284403	0.934866118045551	1.30189067230502
0.581373222766209	0.441039522118053	0.689318609914941	0.681256986182162	0.864961633324514	0.953449075818596	1.10329758487767	1.15332922608681	0.947417906267348	1.19413187863069	0.832066355230348	0.823150103412227	0.864129157777744	0.608911866799455	0.780506368643211	0.64000488787149	0.681404088370823	0.901567196388459	0.77192247983031	0.69735987513554	0.861019639942211	0.708185794486499	0.63214879521362	0.642888154066322	0.778871024248373	0.672801623743445	0.812796213592878	0.739015606569338	0.748086309521539	0.726860291480932	0.857058159037271	0.852819967098834	0.967241152804932	1.05775080200111	0.666378149836454	0.829594053021967	0.974347413975192	0.942272294902399	1.13158820186943	1.16631013384113	1.00019993704049	1.11954904476985	0.909119026037497	1.22364240594224	1.3358996202694	1.20124122473863	1.26799490371812	0.887327063894078	1.14626280821454	1.18345540124326
0.586117214927465	-0.815828462689918	-0.804088658547028	-1.12135794329329	-0.897197642684022	-0.868285140128478	-1.21585841907233	-0.815042199409248	-0.888755626303079	-0.854771335332338	-1.08206651430522	-0.71782105371439	-0.898122048951912	-1.26206824117769	-0.847552374034474	-1.21087059744321	-1.23110409090661	-1.12631088681394	-1.01230941747147	-1.25844066350275	-0.824125505416662	-0.742730590019849	-1.09029117353461	-0.857092431086814	-1.04716263390685	-1.00998154798504	-1.09960139802834	-1.03261888711348	-1.21493855198499	-0.910058057669476	-1.18606767986484	-1.06030247218375	-0.924659819365989	-0.953685157566116	-1.10177939723677	-0.94471616042992	-0.869738428789549	-1.30125142466193	-0.793189658157772	-1.09493702836121	-0.932952232272944	-1.05659517210353	-1.08234167176241	-1.04366850158953	-1.0636245905072	-1.01792232290225	-0.778383944194339	-0.830865553823688	-0.842733985265036	-0.723171697638153
0.599731617470406	-1.12282228573138	-1.00951841721441	-1.21854870504161	-1.19946191022516	-1.05007016395428	-0.87750848383894	-1.1085192835614	-0.738959050020693	-1.0807212245945	-1.03584080658082	-0.868791040189116	-0.988152441387879	-1.26789158727023	-0.905629367777085	-0.911057751079608	-1.07097542209504	-1.12677309283322	-0.740374126182667	-0.978067156372803	-0.974154162569723	-1.001638866924	-1.05964309712813	-1.00504839280803	-1.09593602992373	-1.21024771530597	-1.21433136842007	-0.947036485934542	-1.0634433332157	-0.953394307115274	-0.821034414720709	-0.911175510810612	-1.01729898468861	-1.04063699532598	-0.908681537837706	-1.03705556187857	-0.744264770901931	-0.83484764543876	-0.958659640916517	-1.20516297707328	-0.633191787620992	-0.908625704846039	-0.92014728050507	-1.03759439710755	-1.07593077642901	-0.991951508354981	-0.896681048156327	-1.10885067015543	-0.663626848491077	-1.11794702778883
0.501349510484679	-1.23154939601321	-1.17210975294359	-1.10101221902567	-0.761796046623138	-1.11714654986727	-0.838328284090666	-1.02217396002975	-1.20156147969188	-1.00288478913236	-1.25482940517846	-1.01357046383519	-1.02031602615264	-0.901445691342871	-1.04018407666962	-0.776298038518113	-1.03049345061422	-1.08955212317455	-1.04902899929892	-0.79061697441649	-0.978577771041121	-0.91407206240265	-1.04344638340706	-0.907166425918158	-1.00933666291364	-0.731131700046457	-1.32448772950297	-0.863517814402813	-1.02440032523535	-0.688101456635552	-0.831859752504729	-0.791681743330014	-1.02955177936237	-1.12723299128367	-1.01375448073874	-1.06746276005999	-0.955363741844138	-0.901721685191605	-1.07933712631094	-1.2057681436508	-1.4964702353869	-1.27132196442868	-0.895151172651051	-0.896704157465114	-0.837318621540091	-1.31145032778073	-0.941226383779434	-0.966658467696649	-0.796586309319106	-1.16398360018708
0.418042131972765	-1.07531989295152	-1.06848670104726	-0.811139762665786	-1.2437857330917	-1.11940758236891	-1.10354131550273	-0.926904069429816	-0.881192189319855	-0.974990934069946	-1.43208565570011	-1.06036490340126	-0.861123384076511	-0.776039065571228	-1.14325620846771	-1.07183084773101	-0.951792972297942	-0.709270026539219	-0.967312105219198	-1.00209204646518	-1.00503448461532	-0.932207041412096	-1.25402810961168	-1.07021833147972	-0.97299556608546	-0.829194534137193	-1.18475900771711	-0.962797747495506	-0.955530504549827	-0.870354690184627	-0.818178173437471	-1.07856974465131	-1.03722142496225	-0.988308263901401	-1.06613959253702	-1.08615625112223	-1.05362442877479	-0.806271994194933	-0.888750221457715	-0.882481826396793	-0.799968766313791	-0.753357317594364	-0.796414580404191	-1.17987628178621	-1.11845075568001	-1.03465556496953	-0.980269955344077	-0.845400113597264	-1.30010415884628	-0.756970286764228
0.424805887197948	-0.860341767746541	-1.03828093918103	-1.30568847686855	-0.857456955402893	-1.05473663965037	-1.09508036516723	-0.989565094403103	-1.16243360201927	-0.828029476298992	-0.69253686123633	-0.878224189472505	-1.23897528254943	-0.719373894930257	-0.991266346302219	-0.675927556801077	-1.04382492924929	-1.05227397309249	-0.945144449338045	-1.21101457957956	-1.01119248554282	-1.01424269837346	-1.37760065081075	-0.75669530592004	-0.829302274537521	-0.833790817693369	-0.976427714163477	-1.05406336778176	-1.03230845076764	-0.849377651894472	-0.817215775861581	-1.16684662449414	-1.01205086411791	-0.808283270672941	-0.690840266397523	-1.26238523819751	-0.849313595690422	-1.24277721402212	-0.807917355706346	-0.849208310479153	-1.12517135591212	-0.974211772878477	-1.24442888184644	-0.801555070904202	-0.837327294933961	-1.38545253772022	-0.94560209174901	-1.2054558818093	-0.924275041186332	-1.24592856447072
0.350344733755107	-1.07757685852763	-1.080051948915	-1.25242414905689	-1.10479312066571	-0.965690680660314	-1.09715130491114	-0.99875362817272	-0.836809464733162	-1.2593859747814	-0.821844645417486	-0.98687108129942	-1.14689149348804	-0.985962447808789	-0.987198495408432	-0.813313198310457	-1.08045353396102	-0.885994308951022	-1.1605787704643	-1.16471991445731	-1.16394216653331	-1.05219162610098	-0.891931186412782	-1.01364977661328	-0.950969515288536	-0.875738600363715	-1.08861947542013	-1.00933320445342	-0.723241976594732	-1.11997996518899	-0.926138525141168	-0.935717997960676	-0.992226469449347	-0.859912525174687	-1.07895316773284	-1.09700242037558	-1.11146763413091	-1.15454077341367	-0.838743810536778	-0.857630260313388	-1.04318013747303	-0.98157429993035	-0.946206068339361	-1.05299623040366	-1.14559509394058	-1.02383943332517	-0.986257834633395	-0.946271069157106	-0.91964478750366	-1.23754964796149
0.514004378146391	-1.1785073525202	-0.917446465327281	-1.14254065926302	-1.09300712585165	-1.20468175987481	-1.12069513566803	-0.971752018050126	-1.12611625277893	-1.13607657376374	-0.735845076172275	-0.830820908192413	-0.924356009900314	-1.0217046771483	-0.872874295532706	-1.25231129635515	-1.11923309513273	-1.04553970238342	-0.838260854208874	-1.33731570590224	-1.04027565084081	-0.943385328894304	-1.13557123984705	-1.02307231144776	-0.92153549697537	-0.909492641239902	-1.16274036591488	-0.981392691802934	-1.18324440001665	-1.14529750598949	-1.13713036477997	-0.936295365491169	-1.24291928882648	-1.03735421941049	-0.801575749835169	-1.1967920717223	-1.22948877777313	-0.935239607213928	-1.10847199497559	-0.762054754459873	-0.924949734738095	-0.825246988080762	-0.6479009066897	-1.0462801325802	-0.925559248821529	-0.772074885847998	-0.888398151447893	-1.22565508315637	-1.18384352168466	-0.80832932245384
0.538726735588139	-1.00782500044073	-0.788233201974716	-1.18677456176315	-1.02924046097692	-0.984772966447504	-1.08824850096648	-1.00807552750689	-1.14991009456247	-1.11093053976055	-1.03411430838757	-1.35686665137453	-1.10126453762829	-1.3066488533787	-0.867607395656092	-1.16453543629814	-1.16835496127166	-1.20687799498431	-0.850666925913027	-1.04877537554983	-1.07561300370185	-1.10885192257686	-0.91715984230495	-0.948295746513803	-0.884790040195164	-1.00242013462723	-1.08123098590857	-0.847610913799724	-1.0889647231211	-1.03025607396033	-1.30822773005631	-0.85117729334053	-0.883814923641326	-1.21261640788368	-1.03337609608609	-0.559258513229066	-1.01568955050302	-0.586146742577178	-0.973989619144533	-0.941227541706844	-1.27903440876811	-0.895115605816475	-1.03306149395765	-0.867471828420329	-1.20494170261426	-1.05884450659207	-1.01296168365423	-1.00381297155261	-0.879228504596559	-0.975474550245873
0.641496926101815	-0.803510386337103	-1.12126911325013	-1.09488464659679	-0.955295416187551	-1.06193066464965	-0.851019124647923	-1.11110773681548	-1.02312238591691	-1.04590017566151	-0.917115060001401	-1.0593954696201	-0.929606982992528	-0.758258832949535	-1.17757658388612	-1.04761933016273	-1.11080214271866	-1.02518963652971	-0.925580292483536	-0.70915587604274	-1.12744445348396	-1.03707342999719	-0.947746624782434	-0.725409499366959	-1.04993414659883	-0.619798983800444	-0.980177067474367	-0.94766505015634	-1.14692017212546	-1.00164136030716	-0.766058953688286	-0.996458714683805	-0.938298109886029	-0.906701251264585	-1.08603546322533	-0.951386374158662	-1.0705864611714	-1.08658191667316	-0.934426954013015	-0.839538788229383	-0.869410045820358	-0.937279094332255	-1.0428088540106	-0.957120592968198	-0.903856900544613	-1.35534667502732	-0.722391897020756	-1.20601848719545	-1.05587213879026	-1.04370254385845
0.480592968458545	-0.860478399834294	-0.884693579943945	-1.18047115314721	-1.26345592185518	-1.22841511161219	-1.33952393250466	-0.973861229984827	-1.26766091288199	-1.09128148054712	-0.951252837530713	-0.813178069739555	-1.21135172807593	-0.966570821235828	-1.01240414525327	-1.0332853192696	-1.00591853520458	-1.00025958759925	-0.759540731129078	-1.16259595810519	-0.898112658019085	-0.913417704830496	-1.00253634438764	-0.625138689184266	-1.08479703583211	-0.770478580061852	-0.940779582122621	-1.01214024699591	-0.877255595059116	-0.988791547456347	-1.07958503778103	-1.11328386109087	-1.18605145277062	-1.03151588397584	-0.979220216458605	-0.781600068130548	-1.00571359706395	-1.10062157696424	-1.33594803820372	-0.865821966120604	-0.923799726715958	-0.986749388463959	-0.692047731989861	-0.939403090554273	-1.08889645563209	-0.862890486391964	-0.999734379014079	-0.908063735651828	-0.918938888744826	-1.1237574815133
0.341515398181875	-1.12578937675003	-1.13107614951446	-1.10845662651585	-0.782068482367636	-1.12532050389192	-1.17698338605436	-1.04850533710682	-1.02956896099847	-1.21452550561358	-0.858419575475732	-0.886242352254305	-0.656851797855973	-1.23399633636315	-0.970484463156141	-0.99636210387665	-1.04480094742061	-0.706592314501363	-0.967242426973293	-0.965589633915743	-1.14563876060127	-1.11624551566318	-0.951998768925131	-0.934756823877184	-0.925614295270528	-0.994108978759854	-0.816152929477619	-1.08560873145101	-0.983835070324362	-0.933438748859929	-0.927690952266735	-0.884733852971932	-0.843473173498031	-1.13208046425366	-0.781245186484668	-1.27876795129136	-1.22850943159888	-0.850327488022713	-1.17720189637921	-1.02227518364223	-0.775239206232674	-0.765909052327616	-0.815163800906372	-0.904396707810333	-0.91659570983235	-0.892913645121476	-1.03365599156845	-1.10212649611432	-1.22847630373698	-1.08599836212834
0.481671268367056	-0.909273927260432	-0.839814558764454	-1.18802443305647	-0.81675980543271	-1.12682343190617	-0.922575715860562	-1.12594781035117	-0.828673273993585	-1.05903994154818	-1.06424538990877	-1.20612961476091	-1.12890951001919	-0.802461899003402	-1.01060030744187	-0.789133095843718	-1.09808119978965	-1.18347713814103	-0.961369990501571	-1.02531499822807	-1.05161142842882	-1.27020144816765	-0.950321626922904	-1.285684806469	-0.918815288943583	-1.13248686486926	-0.952229502455004	-1.29751835100234	-0.724994274495433	-0.957137705668984	-1.0417988414528	-0.969777247273011	-0.982909394770862	-0.871672452630438	-0.912990769924288	-1.26536935706872	-0.863435642587955	-1.06885135434847	-0.943854924360652	-0.857388033134206	-1.05515497202281	-0.681172585758927	-0.69277350285955	-1.1807697167346	-0.936767763793142	-0.825485868900477	-0.848984559754676	-1.29247850327069	-1.14529195930398	-1.0839468239034
0.512072387576868	-0.919915719599321	-1.10518864669695	-1.09456508446221	-1.15420257197015	-1.13202130838854	-0.959200921840411	-1.01486830970685	-1.10155971507957	-1.24216662545368	-0.871556517115501	-0.961016949510765	-0.95337412685036	-0.897756614215568	-0.743768593216257	-0.763353700899306	-0.955959198538245	-0.826290018036812	-1.28812308178894	-1.05519768372675	-0.804208266092822	-1.21456347299132	-1.26823477576696	-0.921949780496639	-1.02502919493793	-0.892524069816205	-1.03517289718075	-0.94307065375877	-0.947049339699939	-0.82275390205254	-0.957194473505974	-1.22516665718021	-1.01670267296891	-0.983859273004819	-0.890736962492656	-0.843819199228514	-1.00840948363717	-0.918913229652365	-0.93509529348187	-0.853661378130221	-0.908994976661447	-0.924656450279422	-0.958323988345881	-1.02133271449387	-1.04761344600038	-1.07165768043398	-0.806132952093707	-0.799172136413139	-0.958223125564582	-0.957727001359536
0.509018685538104	-0.995807254647616	-1.04265720896453	-0.854384230777615	-1.04765085765249	-0.955849309594715	-1.04770968219072	-0.843278996123808	-0.943431950319738	-1.15401187669718	-1.23839838282467	-1.08527021125188	-1.15029160954737	-1.33988276192579	-1.00308670850464	-0.702887639431382	-0.901942656397859	-1.18736666582742	-1.06391546714139	-1.09582764287895	-0.806402278598958	-1.12969028755976	-0.949908408370129	-1.09808472680386	-1.08354412180294	-0.94876197929044	-1.01743822283146	-1.24591334990889	-1.22485591079715	-1.16751301892777	-1.1117490109435	-1.10751593797404	-1.07932464033773	-0.944304376376527	-1.14946957296727	-1.06902207541191	-1.21959370734391	-0.992506932060637	-1.03138682650801	-0.888253573090551	-0.864568342775569	-1.15277753142667	-0.846275027641621	-0.943547773313351	-0.903155510262234	-1.03040462643926	-0.74892463958168	-0.79406350523728	-0.861223220118634	-0.805612532574771
0.478767198254772	-1.10408267901664	-1.03641563556968	-0.807849782332999	-0.865739205086126	-1.41738170530401	-0.989912303133162	-0.866483992293293	-1.07451336125114	-1.13767850109984	-1.06534196883776	-0.951697619761629	-0.961191654625712	-1.134835339925	-0.977568160700515	-0.848354981900705	-0.939965981451517	-1.09987992145903	-0.968754425956511	-0.953464353952414	-1.06834762482883	-0.766521447154803	-1.13518417142077	-1.32401469023586	-1.03994211328011	-0.952452190016867	-0.816832639961915	-0.747968678876704	-1.08353371083103	-0.906562573017394	-0.9810846546512	-0.982194542035972	-1.01825477565055	-0.961350235841439	-1.03075607701845	-1.32515403865298	-0.992472924752107	-1.00513058470034	-0.971873170593703	-1.39273850866871	-1.12387302938422	-0.902399043079914	-0.730450451216321	-1.25884514503108	-0.972576319998496	-1.12685611373001	-0.996290577875897	-1.09934930431994	-1.014225328894	-0.994735803090541
0.478058589873476	-0.893831339972606	-1.2483853129263	-1.00175738001084	-1.05186125853024	-1.06817110444831	-0.798791081587368	-1.37048383069704	-0.846716094945026	-0.8218681614733	-0.999849552718248	-0.853118781360351	-0.880375412705338	-0.9306915278273	-1.04841952926555	-1.04006910687019	-0.735741771758591	-1.17182135268839	-0.937270989149655	-0.874951951198644	-1.16967456327974	-1.24920755042807	-1.10159959756002	-1.02919925435537	-1.20604540236263	-0.967231181080644	-1.3100974965896	-1.13608445606124	-0.887234407724597	-1.01235401266754	-1.19074818594389	-0.988600606240153	-0.875781700363386	-0.925008063138557	-1.1229537470812	-0.897208142587427	-0.971033507751805	-1.06393812290733	-0.914713935912765	-1.07510738732243	-0.95575291954074	-0.95319386150203	-1.04583642306764	-1.1161538910478	-1.24608410756134	-0.863991086568375	-1.20878278868224	-0.751188132992983	-1.11709729900972	-0.917171916509322
0.596688902875641	-1.04595137499335	-1.02284530074707	-0.955481313551467	-0.641897541892521	-0.943715077691372	-0.783856093290398	-1.13375920072075	-1.0594836325157	-0.996737684046899	-0.97653947726154	-1.08183032738979	-1.01591577015741	-1.22955777382885	-0.916339931499013	-1.08883374295791	-1.10174164675607	-1.0649319716343	-0.995349962501224	-1.02581093914679	-0.787967751062407	-1.08437219438593	-0.890495044992815	-1.18542989993289	-0.755374173743938	-1.27350294255594	-0.866126605106697	-1.07656013463009	-0.736642687863003	-0.907020074290198	-1.09465428768475	-0.739827640547854	-0.978285094092874	-1.11733482677129	-1.05112981092304	-0.760370878064579	-0.88448078114532	-1.15603544141447	-0.917819711292412	-0.902247269063283	-0.714231113247374	-1.06273291163464	-1.07841111922898	-1.41969359742505	-1.19660622401359	-0.814252546107733	-0.781853262163694	-1.10216526483222	-1.13256123585581	-1.13098492338725
0.417403634967518	-0.773427749930474	-1.01961960936722	-1.43548044702764	-1.02981397118072	-1.22533687742251	-1.20276802068171	-1.10187862048003	-0.745808252938172	-1.16991362858097	-1.07766365489605	-1.26128997562943	-0.960511233532755	-0.904571520041546	-1.1873951554453	-0.779898780322074	-0.965054488149285	-1.24511903295493	-0.858362573913011	-0.883612443381388	-1.01746553784549	-1.02359713230195	-0.738045750719037	-0.850881692811781	-0.984795900934403	-0.938516016736806	-1.01620559652894	-0.87845344900113	-1.21712436982375	-0.946098089712451	-1.10543899578293	-0.947324071160934	-1.11494663409101	-1.14542278253893	-0.898019385363131	-1.05759939545087	-0.910988057631643	-1.031870709337	-0.842746915394418	-0.954214936353487	-1.19588056843082	-0.806173918562267	-1.2274265384348	-0.784293269300021	-0.978292844715622	-1.24772146890641	-0.892025858169578	-0.897578114246495	-1.07548091172481	-1.30570160809233
0.453600395443808	-0.947780976778727	-1.15511195094226	-1.00461382734497	-0.872227611966105	-0.956672885298754	-1.12335811697011	-1.0928401308144	-0.988570428403959	-0.967352191861047	-0.843482125835128	-1.04382561389371	-1.0799774948746	-1.15040356879667	-1.11940030217614	-1.25336260353042	-0.942111901228682	-1.23664092781208	-0.845402081596626	-1.20626028885148	-1.13338328032569	-0.933139901238179	-0.926442155702874	-0.90745808541955	-1.09989492824845	-1.11215111047273	-0.989222067529902	-1.03751050174147	-0.822854507031865	-1.07054371331958	-0.902588475195304	-1.00081442034391	-1.25078369706735	-0.805677462853055	-0.782136323326132	-0.762620196577601	-1.06948485415563	-0.856767830685497	-1.15129412929654	-1.03630454351351	-0.955229326313818	-0.826338929553494	-1.28544725757995	-1.00221225249593	-0.936327261645177	-1.09603358148477	-0.807403556316048	-0.934931642891733	-0.832366400161369	-0.734685351978898
0.582149634968023	-0.767128781749974	-0.812261806702114	-1.2407745242046	-1.0191919265441	-0.973099895505804	-1.08185777985058	-0.810811557099375	-1.01157328633442	-0.743057564687326	-1.05372541094674	-0.955921169698355	-0.898228578448448	-0.788984605282008	-1.09358240769679	-1.18200272411567	-1.07043138421391	-1.05100202309432	-1.12300094070614	-0.827075638692025	-0.957727314669614	-1.23316691808804	-1.03353072860649	-0.944550345315304	-1.08133324103632	-1.16986113537006	-0.834074138251048	-1.06460252660396	-1.19369324409766	-1.02959670231443	-0.860301724331519	-0.829968906831417	-0.986472182644437	-1.01021762704912	-1.16029052536044	-0.773367565652629	-0.895332301462899	-1.18469260200788	-1.35308003582665	-1.04444399533509	-1.0386407048165	-1.12301446166602	-0.94010820607937	-1.08541356349442	-1.24579202425805	-1.14102489059177	-0.981777263669822	-1.21617155432183	-0.953752730265091	-0.910833754540246
0.516798280196569	-1.09340104886035	-0.853344856883308	-0.839621168960497	-1.17382048342509	-0.781648621266672	-1.13625179108181	-0.913597239386994	-1.09867468502444	-0.785281850945751	-0.974277206633527	-0.932240780955629	-0.964178088959878	-0.983523025078632	-0.823326727969565	-1.08797086312456	-0.85848898262318	-1.02299554314192	-1.15986629139148	-0.934057155996732	-1.10386285742752	-1.06585554974686	-1.04581836189089	-0.88085545884656	-1.22314407161021	-1.01750818699866	-0.954702003820366	-0.960107136482138	-1.2647224435843	-1.1256250520702	-0.988622399917522	-1.00014259553054	-0.976700044676897	-1.01503042851908	-1.0572963296036	-1.07677794005057	-1.06446805411427	-1.1422094275071	-0.999009946910023	-0.66839881705113	-1.08147718487982	-0.881702638629926	-1.06205492180679	-0.818469886817623	-0.717478220427889	-0.865961215216775	-0.826284709997259	-1.03324229974034	-0.874783248458762	-1.27043915253151
0.503221333871447	-0.92595987640748	-1.04590887538729	-1.28171271505079	-1.25931314780907	-1.09365493934762	-1.05472883186359	-1.10087753187863	-0.997498109437616	-1.15176931484078	-0.925199572115947	-0.918588584138754	-1.05073708046573	-1.30735232847511	-0.883262825964559	-0.959520668727987	-1.29885403960898	-1.07349725295587	-0.784301376948552	-0.850975107535008	-0.827823466496833	-1.14103250294235	-1.17284700357609	-0.998036364990703	-0.816342342733866	-0.988137342032423	-1.03045665404284	-1.28240489946323	-0.753465793662562	-1.07951574696167	-0.97334737648703	-1.01101942634522	-1.0985725945374	-1.00151313110076	-0.763353773786318	-1.15317813786135	-1.03855475023434	-0.765985682678234	-0.934405423647318	-1.20781318867984	-0.925524218043308	-0.909809671336809	-0.885462316550576	-1.27756504300547	-1.15060756773965	-0.702501450249164	-0.955395114569435	-1.10510395044116	-0.971269248054876	-1.05382228109266
0.558473982193595	-1.00572006224233	-0.680622212975377	-0.899603122220899	-1.31813548821246	-1.18856200261331	-0.810376387703157	-1.15003166789206	-1.30122680978109	-0.954448444216031	-1.06558867584472	-1.05663805242707	-0.974729949181531	-0.811953715429452	-1.2326453918037	-0.998768551350008	-0.884552025335903	-0.966554887393339	-1.0619411089689	-0.944158446116815	-1.35640863381781	-1.09079394651176	-0.8817241523438	-0.850741870961798	-0.995803160520667	-0.861234588082285	-1.13817837841747	-0.941316141321808	-1.15654217811597	-0.874164900663484	-1.14433912490532	-1.12809643326853	-1.0353832949314	-0.973161597510763	-0.881490006595706	-1.08634025862903	-0.885034872900356	-0.857231852913626	-1.1917720526986	-0.911782322983605	-0.969631802978626	-1.08064477332915	-0.998303084334358	-0.973916015072831	-0.896785923833423	-1.09808517734448	-1.01873425510136	-1.15355735785309	-1.06376540718798	-1.16113110121196
0.576082384461833	-0.857559264976083	-0.885973469185757	-0.794487604442547	-1.00615315886742	-1.13485951423991	-1.08656388971434	-1.06570315553588	-0.884937361229619	-0.842435872001012	-0.834439323638621	-0.957842656902859	-1.01266460851227	-0.891945816716353	-1.39593960754545	-1.06050349020828	-1.11063490144369	-0.954030017984014	-1.05987649077391	-1.10177974826851	-1.1814331837253	-1.04625944787482	-0.84813961193056	-0.903438298320864	-1.12187120274668	-1.05323894277654	-0.797122548736676	-0.940652300844115	-1.00775435707604	-1.12552349307049	-1.34498038238112	-0.75063582741671	-0.632115633050084	-0.979061555267746	-1.00528262446737	-0.996280155431795	-1.1748796070219	-0.827500356394953	-1.09794254994881	-0.79526503360829	-0.968299215522746	-0.79886963086062	-1.01318075525296	-0.955808624164322	-0.870292835668804	-0.855916706764583	-0.78884887954312	-0.721999000461824	-0.794699867879133	-0.741251588085192
0.635469703351622	-1.04011117547108	-0.860154148281602	-0.821926583872141	-1.07529824732466	-0.910055505407727	-1.01238435210158	-0.77608298298937	-1.01730622423867	-0.937884914410957	-0.706568706394349	-1.04905567312534	-1.02253349680628	-1.08070971169665	-1.04533198705463	-0.824935222284149	-1.09503752621328	-0.97186969430094	-1.0493458123809	-1.13972335672405	-0.981115949889983	-0.68454968820336	-1.25558178862612	-1.10241125495896	-1.14603305577501	-1.13024798070991	-1.13150690049148	-0.835084051878844	-0.718140840977127	-0.693404959267713	-1.12262452099723	-0.863192501724802	-1.01484332425776	-1.00130368827739	-0.982109502811687	-0.857770043056504	-1.1445531510194	-1.13493412345641	-1.15995959746	-0.985259624648306	-1.14995008751665	-0.88619573720702	-1.0103198945468	-1.08742544284192	-0.997814884474662	-1.1430215368414	-1.07568790044368	-0.815957467753703	-1.00479592329138	-1.08170569062747
0.623018137927217	-1.07900129523078	-1.21447450855373	-1.11279471541619	-1.03019906602106	-0.855166720639147	-1.13704785613569	-1.25375758970417	-1.39022922265502	-0.839819933634945	-0.952136994985409	-1.00476267181503	-1.14823733114106	-1.09075494222507	-0.933994974778955	-1.34829687357265	-1.13645127564645	-0.769632001401156	-1.46768038710493	-1.096057756527	-0.95055084508318	-0.931122753402346	-0.918155508429057	-0.824009157078869	-1.00979364135665	-1.05975029321251	-0.989324315488222	-0.941905547241259	-0.954718966014291	-0.990641422570234	-0.870629093578739	-1.00637113466161	-1.04492461846304	-0.895539638198352	-0.920178838626649	-1.05262946278711	-0.901566008820367	-1.02468672799649	-1.16205117268426	-1.27854945479721	-0.917263350034139	-1.03668169783373	-0.868286734758118	-0.87010258377555	-0.819156382274119	-1.02890553450989	-0.895472216052175	-0.851999901225495	-0.977751042767123	-0.934698073992459
0.383608467094147	-1.01374912701278	-1.22880164203295	-1.15435902252052	-0.948468707063911	-0.941961450093463	-0.992665854380482	-1.01171220869034	-0.968513721421871	-1.17450428169519	-1.11569029628518	-1.16522970524965	-1.10758525073555	-1.07610147555777	-0.872475857110471	-1.23206940696133	-0.991243109832788	-0.99365394878738	-1.17627032578333	-0.98877460053612	-1.12644662797719	-1.09166507510368	-0.770644818834127	-0.901036598507839	-0.907068332570482	-0.888121523705304	-0.595284321398277	-0.931219841779613	-0.938023796291868	-0.991332860313073	-1.0546879563476	-1.05285146699572	-0.832590791818152	-1.49913761493253	-1.19961708300212	-0.915959275011174	-1.16527306520777	-1.03053283879143	-0.918367404590351	-0.731238300628976	-0.975658863614591	-0.926719228652413	-1.09491480884533	-0.947440912380091	-1.15305954889389	-0.774330573575586	-1.11675257820443	-1.2863542409883	-0.956218415778629	-0.953627652651543
0.625966509042367	-1.12970540877524	-0.88688774786949	-0.881438518698494	-1.03728251332575	-1.17197491606684	-0.678482713495905	-0.902757342364329	-0.610460113404442	-1.20591668518017	-1.15852888405727	-1.10637176604752	-0.798303774893779	-0.954086258797084	-0.91940054833505	-1.22473797308736	-1.38138073342991	-0.969777154731018	-1.10897527117477	-0.763760861587141	-0.900329930013949	-0.932995033363539	-0.9373510172709	-1.20361971723418	-0.958555408908137	-1.24316794969678	-0.986903061619691	-0.960384625550749	-1.1040602462174	-0.823519063179442	-0.918795608573428	-0.831143518271012	-1.15624365485435	-1.19664729292796	-1.09595381270823	-0.746845903012409	-0.962824737660512	-1.02402365511372	-1.23307758870514	-0.970372076622223	-0.846256618731296	-0.843387385150415	-1.04958433359756	-0.851257455380538	-1.07642975680868	-0.960622917303422	-0.921918378777646	-1.07982416909069	-1.09690201162465	-1.06445110525187
0.651745521467624	-1.10567243566044	-0.84539968367247	-0.757078350713243	-1.31427109372148	-1.10164148843222	-0.955711689323136	-0.882782102756119	-0.863268565578059	-0.946621320140836	-0.960013500406761	-1.14190389729932	-1.13514586248169	-0.939950860747309	-1.02343695284842	-1.09937101681298	-0.869968276865126	-0.961712936779272	-1.17174289045154	-1.16185153180231	-0.954886077616987	-0.943414855725473	-1.16441264538742	-0.983337627631072	-1.01419963753737	-1.08640004283245	-0.838427685433001	-0.885387487027791	-0.797463136305854	-1.01096768544102	-0.941942513736518	-0.99184381574796	-1.04799147782392	-1.14720002167651	-0.774350692635346	-1.06591138828408	-0.919544819162623	-0.850742327713372	-1.01942854924098	-0.902911849182221	-1.15295407966352	-0.967479527235172	-0.968495613878306	-0.828959382216625	-1.10668711764987	-1.07793740531319	-1.10077431786165	-0.959129627551609	-1.24957224830056	-0.835653356475891
0.59267287364479	-0.862283967551568	-0.762851816647419	-1.01001141443767	-0.868584161613767	-0.805148036680714	-1.0836885032063	-0.948945490806211	-1.10027235543564	-1.16613342258497	-1.02025426810499	-0.936616383202415	-0.784703434996114	-0.998631804216011	-0.846211787829303	-0.862278166955813	-1.09132883115068	-1.02657717974543	-0.867043189967088	-1.11359979319059	-1.2011708743814	-1.04157414921918	-0.981785557290287	-0.91524717821557	-1.08882213852845	-0.924566693965331	-0.969054269587228	-0.944405406999675	-0.845270017672655	-0.757245010137063	-1.03810322450424	-1.17645356027	-0.907957190788021	-0.891614936303346	-0.903858360131188	-0.990249212020644	-1.15405238969617	-1.0355648795388	-0.769867115954084	-1.20258067419291	-0.720498545824519	-0.864371842041789	-0.900962232289598	-0.894243445012231	-0.900146830307709	-0.914354843330115	-1.22789929142469	-0.966499252601457	-1.04958935799295	-0.754510292850505
0.545698189414089	-1.02607258989389	-0.985605013991302	-0.999067736992155	-1.04198767162465	-1.08942892724436	-0.946853098833505	-1.17836021546722	-1.13769668414717	-0.673991768452739	-1.27124519202261	-0.816988103675579	-0.998013013310396	-1.08011366611089	-0.785046684509256	-1.39124440906574	-0.883150821920773	-0.89832541029747	-0.94840136520481	-0.777010785317665	-0.96642560224111	-1.19699887130194	-0.973675141147687	-0.912483477921272	-0.832615441763717	-1.1555129847998	-0.982451639744048	-0.854578563830229	-0.730216997191159	-0.930022850074482	-0.916110179366399	-0.928501815943702	-0.98572893620662	-1.04249347947766	-0.907719593193765	-1.13011073884507	-0.94789889711172	-1.07632237959971	-0.895653994464247	-0.751696502464116	-0.765185759162183	-0.872757215702274	-1.04466225050606	-0.890200309727004	-0.871392950777442	-0.839660079186851	-1.08983847434189	-0.866820162107344	-0.975795757308716	-0.893962015801912
0.559965894665227	-1.10679052291849	-0.975270051836826	-0.92292658375044	-1.14362903377313	-0.895754917237167	-0.817121435365968	-1.07649526374426	-1.18043432954367	-1.26379932931302	-0.893018969526236	-0.868015574740534	-1.06557182933628	-1.29505189823644	-1.11915912923113	-1.00852985373459	-0.847254127295978	-1.04472974243855	-0.999038468225716	-1.17097497218513	-0.812503825383559	-1.06582743097151	-0.957946115146573	-0.805693494063928	-1.09801174464673	-0.966928728712258	-0.691715199814131	-1.10735035686022	-0.842468835080737	-0.99237424845234	-1.01839393878166	-1.07164612903034	-0.725507028137224	-0.914104808082045	-0.986481462425923	-1.11543941986366	-1.03106256885801	-0.991557205095946	-1.0403084226905	-0.875412473891102	-0.914998061762164	-0.956692280514753	-0.927295593749083	-1.11860046118973	-0.896790691229504	-1.07745009061387	-0.609574466038326	-0.814230376262826	-0.711121481290416	-0.739035654376035
0.49980848687551	-0.644986262057919	-0.970680791552038	-1.18216982014914	-1.06440653974141	-0.911420231436768	-1.16216339569436	-1.08704796929013	-0.754131022347932	-0.970053629639321	-1.07484528057358	-1.12420714390227	-0.899031541355061	-0.751193073013669	-1.27588391276203	-0.718700032105489	-1.21483619969086	-1.02309358162784	-0.885209608142194	-1.24739383103069	-0.990233459064402	-0.782167934740633	-1.17750072543791	-0.975869567765572	-1.12284112462352	-0.759645428962745	-1.21608378572131	-0.968516943402311	-0.94094023602463	-0.981907236879819	-0.931034668456034	-1.11059960259137	-0.831068314764257	-1.23494042717499	-0.763618154438987	-0.969084790179101	-0.952215111230067	-0.956693091362572	-0.996435143412614	-0.890410987741362	-0.653937128264721	-0.940796328721758	-0.93104738352826	-1.25095368039458	-0.908015352738188	-1.1011877816841	-0.904693529284762	-1.16984806122197	-0.956199229650159	-1.15512251519567
0.463553068080159	-0.882419417234978	-0.7320549374929	-0.974287624868533	-0.994463110270613	-0.922395246180893	-0.969304340015757	-1.12439526488688	-1.06376649377791	-0.909587162416125	-0.913662676480184	-1.1362937109614	-1.26439286075183	-0.947640073014047	-1.07995227434079	-1.25785935503793	-0.888916521511575	-0.990735105432577	-1.1579384519751	-1.01578418989927	-0.938467770813537	-0.967409700307304	-0.766207453904847	-0.917447786784799	-1.13077587837593	-1.24104903873358	-0.965107000027419	-0.894746952873131	-1.4624105028298	-1.06767788446454	-1.09098932131889	-1.07645785140971	-0.94320049581878	-1.11115267958595	-0.977962271808103	-0.656242340095005	-0.973950857349513	-1.01902153475051	-1.14879559701519	-0.81434397895794	-0.774007489281911	-1.05430319864204	-1.0067339979398	-1.06275670136492	-0.77558800484365	-0.96908066862402	-0.880157548848347	-1.0960481177327	-1.26817470372658	-0.558538305530424
0.6526868267409	-0.989371769883917	-1.03384940324211	-1.24893568366912	-1.02380000498191	-1.05178434103362	-1.18103118661424	-1.01112117255803	-0.689259684094894	-0.847204392204328	-1.01046599487059	-1.21261898768438	-0.998389509715588	-1.16381721378965	-0.961971625536316	-1.26613906329138	-0.953378210949302	-1.1380885583434	-0.857313902724803	-0.849321573585371	-1.14156379982918	-0.924607052203454	-1.03825277716344	-1.17016029121172	-1.10882391769398	-0.905147158586141	-0.969113824197683	-1.12972787913719	-0.972651835231884	-0.812616525642311	-0.960421218378686	-1.16042877931498	-0.941080833284172	-0.934248774465384	-1.0587155388659	-0.652356795781995	-1.0574205266991	-1.11819954316688	-0.904713180695342	-0.879448240348287	-0.926473248001377	-1.11330099466306	-0.945029764339522	-1.00107465097262	-1.16224241673996	-0.90111830273923	-0.928850481320486	-1.20804575532314	-1.38034632738451	-0.881803563639342
0.483486430770484	-1.06005404643075	-1.1186017626108	-0.964589164476592	-1.12650554458196	-1.13155577259549	-1.04049058235589	-0.947556691572071	-0.980097150147203	-1.04190465105351	-0.909622762104185	-0.805020172165077	-1.14679412516888	-0.744894602284174	-0.849384850191405	-0.992629663667449	-0.90864030220513	-0.869671733039768	-0.979964241062227	-0.822602787188302	-0.902278470573059	-0.918389029169035	-0.808298994859789	-1.19060442258365	-1.03743505519424	-0.815014275022554	-0.812546945664117	-1.011160567448	-0.972925308585743	-1.02746017802343	-1.15447868078869	-1.13846622666867	-1.2237872701973	-0.882935166611086	-1.03710953818179	-0.952246603814108	-0.929295761695768	-0.942759527398212	-0.994675378492935	-1.00695255473223	-0.942199083911561	-1.01364360963431	-1.08074734978863	-0.790817098455137	-0.924036286404427	-1.15223795764814	-1.201145089172	-1.11852908686817	-1.17853181677914	-1.04561008259198
0.736665956730157	-1.0717352943797	-1.13065037687534	-0.97217785571124	-1.04309303506894	-0.915101046104949	-1.04688436109239	-1.054274514824	-1.17901814877753	-1.43413606975449	-0.933444056872163	-0.754273350393563	-1.27661733608091	-0.881309317193612	-0.897906264709541	-1.13596145141801	-1.16104327694259	-0.966509746988807	-0.743760280488676	-0.735579636702102	-1.28732273656162	-0.916204506604577	-0.981060134829816	-1.1505924558802	-0.875929851536688	-0.84077783967783	-1.2527805976609	-1.14748371669658	-0.98685390101232	-1.20533111174385	-1.22341193655242	-0.796458645823773	-1.11767083236693	-0.8310167377034	-1.24463915824377	-0.92525968110683	-0.957647256828985	-0.953839667218219	-1.10335487473184	-1.26457502248894	-0.896454100391396	-0.819623204490587	-1.08319886543433	-1.12229063130454	-0.890056775725046	-1.01530503705567	-1.20599151501334	-0.860667339346778	-0.746246461927564	-1.03096769921065
0.445359146091308	-1.05938878869111	-1.0983942423544	-0.756913745738531	-0.653138636134839	-1.03556443230137	-0.662385082854625	-1.03580348707997	-0.647479900194725	-1.09304991674017	-1.06413251883421	-0.924300225343402	-0.991587309267366	-0.960290822286313	-0.876561318490006	-0.949090653683082	-1.01825643586305	-1.17759060514784	-1.2977236118054	-0.860049768348464	-1.08398583522104	-0.755272386986336	-1.06900452464166	-1.15104947592091	-1.08497511465613	-1.09911406515211	-1.16449994038221	-0.814726429226062	-1.09072471323067	-1.07235063861955	-1.00142943370718	-0.859927287184813	-1.04414028416845	-1.02074232487781	-1.03787922628317	-1.01559111675837	-1.13361690773844	-0.952026854387579	-0.884941199886779	-0.838317031521396	-1.08479725233565	-1.00725835132617	-0.745629529629497	-0.681770448559236	-1.13398288736123	-0.96417161408915	-0.932789838699133	-1.19782762744945	-1.08257042065452	-0.871316716535582
0.551125917497738	-1.06937122257605	-0.974890077631116	-1.37504774387412	-0.796144084227616	-1.08612850259419	-0.887446952512389	-0.860346060851908	-1.01868921344476	-0.816041767251305	-0.920815891242826	-0.772748960053709	-1.07784803038764	-1.06431255224897	-1.00625800606478	-1.06906158307669	-0.600085688264317	-1.24396613943691	-1.09684070601489	-0.976868883449467	-1.23395873075055	-0.814353288915141	-1.12866062735847	-1.06281246640136	-1.02341680918405	-1.10052044767291	-1.01284381394643	-0.77895881824543	-0.918325500003606	-0.92485883666568	-1.11756195824367	-0.949422650756316	-1.09330939048114	-1.21848213629609	-1.04718323086004	-1.34825795160498	-1.16644797059733	-0.872536455328266	-1.00910686052928	-0.915364679765572	-1.2602372935755	-1.15210770307286	-0.955918105218185	-0.935992582539977	-1.19506625395727	-0.798466828184156	-1.14754232254808	-0.978904300354067	-0.595197644119312	-0.886849474397942
0.492675379919486	-0.78716748373349	-1.08638582041124	-1.03474581438061	-1.14895810128786	-1.09691332566304	-1.02567086593338	-0.810938980818032	-1.17114338669774	-0.882958839432486	-1.00636963144452	-1.20228049875228	-1.14838243976894	-0.95399672075479	-0.891165650278883	-1.07223757518207	-0.944131182880015	-0.728580563171385	-1.1299184001976	-0.837634257343952	-1.0203505929335	-0.794022605320451	-0.959927422702035	-1.01415059486333	-1.00711002379745	-1.1182850432723	-1.02996105780768	-1.11124523104116	-0.761710962169978	-0.98564673756699	-0.929084681262379	-1.01798346325826	-1.00345843357979	-0.955604658859448	-1.22250632535899	-0.950019586374621	-1.08151592129568	-0.963594683887221	-1.10087417281024	-0.909622986082486	-0.805787518278563	-1.02352913180555	-0.925925127762475	-0.867589526114581	-1.11212891760069	-1.12510731164044	-0.983963528677413	-1.33013786584499	-0.946906228526227	-0.857246615025444
[truncated: 1,950 more columns]
