# Supplementary material for: Computational joint action: Dynamical models to understand the development of joint coordination
Source: PLoS Comput Biol. 2024 Oct 22;20(10):e1011948. doi: 10.1371/journal.pcbi.1011948 (PMC11530078; doi:10.1371/journal.pcbi.1011948)
Supplement: S1 Data — (ZIP) [file pcbi.1011948.s002.zip › Data/SH/JointProb.csv]

pSS_1	pSS_2	pSS_3	pSS_4	pSS_5	pSS_6	pSS_7	pSS_8	pSS_9	pSS_10	pSS_11	pSS_12	pSS_13	pSS_14	pSS_15	pSS_16	pSS_17	pSS_18	pSS_19	pSS_20	pSS_21	pSS_22	pSS_23	pSS_24	pSS_25	pSS_26	pSS_27	pSS_28	pSS_29	pSS_30	pSS_31	pSS_32	pSS_33	pSS_34	pSS_35	pSS_36	pSS_37	pSS_38	pSS_39	pSS_40	pSS_41	pSS_42	pSS_43	pSS_44	pSS_45	pSS_46	pSS_47	pSS_48	pSS_49	pSS_50
1	1	1	1	1	1	1	1	1	1	1	1	1	1	1	1	1	1	1	1	1	1	1	1	1	1	1	1	1	1	1	1	1	1	1	1	1	1	1	1	1	1	1	1	1	1	1	1	1	1
1	1	1	1	1	1	1	1	1	1	1	1	1	1	1	1	1	1	1	1	1	1	1	1	1	1	1	1	1	1	1	1	1	1	1	1	1	1	1	1	1	1	1	1	1	1	1	1	1	1
1	1	1	1	1	1	1	1	1	1	1	1	1	1	1	1	1	1	1	1	1	1	1	1	1	1	1	1	1	1	1	1	1	1	1	1	1	1	1	1	1	1	1	1	1	1	1	1	1	1
1	1	1	1	1	1	1	1	1	1	1	1	1	1	1	1	1	1	1	1	1	1	1	1	1	1	1	1	1	1	1	1	1	1	1	1	1	1	1	1	1	1	1	1	1	1	1	1	1	1
[truncated: 1,550 more columns]
